# Supplementary material for: trans-Tetra­aqua­bis(nicotinamide-κN)cadmium(II) biphenyl-4,4′-disulfonate
Source: Acta Crystallogr Sect E Struct Rep Online. 2008 Jan 25;64(Pt 2):m424. doi: 10.1107/S1600536808002390 (PMC2960200; doi:10.1107/S1600536808002390)
Supplement: Supplementary file 1 [file e-64-0m424-sup1.cif]

##############################################################################
###                                                                        ###
###        Electronic paper (Acta Crystallographica Section E)             ###
###                                                                        ###
##############################################################################
#                                                                            #
# This CIF contains the data in a paper accepted for publication in Acta     #
# Crystallographica Section E. It conforms to the requirements of Notes      #
# for Authors for Section E, and has been peer reviewed under the auspices   #
# of the IUCr Commission on Journals.                                        #
#                                                                            #
# Full details of the Crystallographic Information File format               #
# are given in the paper "The Crystallographic Information File (CIF):       #
# a New Standard Archive File for Crystallography" by S. R. Hall, F. H.      #
# Allen and I. D. Brown [Acta Cryst. (1991), A47, 655-685].                  #
#                                                                            #
# The current version of the core CIF dictionary is obtainable from          #
# ftp://ftp.iucr.org/pub/cif_core.dic. The current version number is 2.1.    #
#                                                                            #
# Software is freely available for graphical display of the structure(s) in  #
# this CIF.  For information consult the CIF home page http://www.iucr.org/  #
# cif/home.html                                                              #
#                                                                            #
##############################################################################
                                             
data_global
_audit_creation_method     SHELXL-97
_journal_date_recd_electronic     2008-01-11
_journal_date_accepted     2008-01-22
_journal_name_full     'Acta Crystallographica, Section E'
_journal_year     2008
_journal_volume     64
_journal_issue      2
_journal_page_first     m424
_journal_page_last     m424
_journal_paper_category     QM
_journal_coeditor_code     FJ2097
_publ_contact_author_name     'Chun-Yuan Li'
_publ_contact_author_address
;
Department of Applied Chemistry
College of Science
South China Agricultural University
Guangzhou, 510642
People's Republic of China
;
_publ_contact_author_email     chunyuan-li@163.com
_publ_contact_author_fax     '86-20-85280325'
_publ_contact_author_phone     '86-20-85285026'
_publ_section_title
;
<i>trans</i>-Tetraaquabis(nicotinamide-\k<i>N</i>)cadmium(II)
biphenyl-4,4'-disulfonate
;
loop_
    _publ_author_name
    _publ_author_footnote
    _publ_author_address
    'Chunyuan Li' .
;
Department of Applied Chemistry
College of Science
South China Agricultural University
Guangzhou 510642
People's Republic of China
;
    'Min Chen' .
;
Centre of Experimental Teaching of Common Basic Courses
South China Agricultural University
Guangzhou 510642
People's Republic of China
;
    'Changlun Shao' .
;
School of Medicine and Pharmacy
Ocean University of China
Qingdao 266003
People's Republic of China
;
data_I
_chemical_name_systematic
;
trans-Tetraaquabis(nicotinamide-\kN)cadmium(II) biphenyl-4,4'-disulfonate
;
_chemical_name_common     ?
_chemical_formula_moiety     'C12 H20 Cd N4 O6 +, C12 H8 O6 S2 -'
_chemical_formula_sum     'C24 H28 Cd N4 O12 S2'
_chemical_formula_iupac     '[Cd (C6 H6 N2 O)2 (H2 O)4] (C10 H8 O6 S2)'
_chemical_formula_weight     741.02
_chemical_melting_point     ?
_symmetry_cell_setting     Monoclinic
_symmetry_space_group_name_H-M     'P 2/c'
_symmetry_space_group_name_Hall     '-P 2yc'
loop_
    _symmetry_equiv_pos_as_xyz
    'x, y, z'
    '-x, y, -z+1/2'
    '-x, -y, -z'
    'x, -y, z-1/2'
_cell_length_a     14.742(8)
_cell_length_b     6.899(4)
_cell_length_c     15.292(8)
_cell_angle_alpha     90.00
_cell_angle_beta     110.980(9)
_cell_angle_gamma     90.00
_cell_volume     1452.2(13)
_cell_formula_units_Z     2
_cell_measurement_reflns_used     7656
_cell_measurement_theta_min     12
_cell_measurement_theta_max     18
_cell_measurement_temperature     298(2)
_exptl_crystal_description     Block
_exptl_crystal_colour     Colourless
_exptl_crystal_size_max     0.40
_exptl_crystal_size_mid     0.36
_exptl_crystal_size_min     0.31
_exptl_crystal_density_diffrn     1.695
_exptl_crystal_density_meas     ?
_exptl_crystal_density_method     'not measured'
_exptl_crystal_F_000     752
_exptl_absorpt_coefficient_mu     0.965
_exptl_absorpt_correction_type     multi-scan
_exptl_absorpt_process_details     '(SADABS; Sheldrick, 1996)'
_exptl_absorpt_correction_T_min     0.682
_exptl_absorpt_correction_T_max     0.741
_exptl_special_details
;
;
_diffrn_ambient_temperature     298(2)
_diffrn_radiation_type     MoK\a
_diffrn_radiation_wavelength     0.71073
_diffrn_radiation_source     'fine-focus sealed tube'
_diffrn_radiation_monochromator     graphite
_diffrn_measurement_device_type     'Bruker SMART APEX CCD'
_diffrn_measurement_method     '\f and \w'
_diffrn_detector_area_resol_mean     ?
_diffrn_reflns_number     7656
_diffrn_reflns_av_R_equivalents     0.0344
_diffrn_reflns_av_sigmaI/netI     0.0248
_diffrn_reflns_theta_min     3.28
_diffrn_reflns_theta_max     26.00
_diffrn_reflns_theta_full     26.00
_diffrn_measured_fraction_theta_max     0.991
_diffrn_measured_fraction_theta_full     0.991
_diffrn_reflns_limit_h_min     -18
_diffrn_reflns_limit_h_max     12
_diffrn_reflns_limit_k_min     -8
_diffrn_reflns_limit_k_max     7
_diffrn_reflns_limit_l_min     -13
_diffrn_reflns_limit_l_max     18
_diffrn_standards_number     0
_diffrn_standards_interval_count     ?
_diffrn_standards_interval_time     ?
_diffrn_standards_decay_%     0
_refine_special_details
;
 Refinement of F^2^ against ALL reflections.  The weighted R-factor wR and
 goodness of fit S are based on F^2^, conventional R-factors R are based
 on F, with F set to zero for negative F^2^. The threshold expression of
 F^2^ > 2sigma(F^2^) is used only for calculating R-factors(gt) etc. and is
 not relevant to the choice of reflections for refinement.  R-factors based
 on F^2^ are statistically about twice as large as those based on F, and R-
 factors based on ALL data will be even larger.
;
_reflns_number_total     2842
_reflns_number_gt     2477
_reflns_threshold_expression     I>2\s(I)
_refine_ls_structure_factor_coef     Fsqd
_refine_ls_matrix_type     full
_refine_ls_R_factor_all     0.0337
_refine_ls_R_factor_gt     0.0304
_refine_ls_wR_factor_gt     0.0876
_refine_ls_wR_factor_ref     0.0917
_refine_ls_goodness_of_fit_ref     1.070
_refine_ls_restrained_S_all     1.070
_refine_ls_number_reflns     2842
_refine_ls_number_parameters     197
_refine_ls_number_restraints     0
_refine_ls_hydrogen_treatment     constr
_refine_ls_weighting_scheme     calc
_refine_ls_weighting_details
         'calc w=1/[\s^2^(Fo^2^)+(0.0578P)^2^+0.3728P] where P=(Fo^2^+2Fc^2^)/3'
_atom_sites_solution_hydrogens     geom
_atom_sites_solution_primary     direct
_atom_sites_solution_secondary     difmap
_refine_ls_shift/su_max     0.000
_refine_ls_shift/su_mean     0.000
_refine_diff_density_max     0.575
_refine_diff_density_min     -1.187
_refine_ls_extinction_method     'SHELXL97 (Sheldrick, 2008)'
_refine_ls_extinction_coef     0.052(2)
_refine_ls_extinction_expression
                                  'Fc^*^=kFc[1+0.001xFc^2^\l^3^/sin(2\q)]^-1/4^'
loop_
    _atom_type_symbol
    _atom_type_description
    _atom_type_scat_dispersion_real
    _atom_type_scat_dispersion_imag
    _atom_type_scat_source
    'C' 'C' 0.0033 0.0016
                         'International Tables Vol C Tables 4.2.6.8 and 6.1.1.4'
    'H' 'H' 0.0000 0.0000
                         'International Tables Vol C Tables 4.2.6.8 and 6.1.1.4'
    'N' 'N' 0.0061 0.0033
                         'International Tables Vol C Tables 4.2.6.8 and 6.1.1.4'
    'O' 'O' 0.0106 0.0060
                         'International Tables Vol C Tables 4.2.6.8 and 6.1.1.4'
    'S' 'S' 0.1246 0.1234
                         'International Tables Vol C Tables 4.2.6.8 and 6.1.1.4'
    'Cd' 'Cd' -0.8075 1.2024
                         'International Tables Vol C Tables 4.2.6.8 and 6.1.1.4'
_computing_data_collection     'SMART (Bruker, 1997)'
_computing_cell_refinement     'SMART (Bruker, 1997)'
_computing_data_reduction     'SAINT (Bruker, 1997)'
_computing_structure_solution     'SHELXS97 (Sheldrick, 2008)'
_computing_structure_refinement     'SHELXL97 (Sheldrick, 2008)'
_computing_molecular_graphics     'SHELXTL (Sheldrick, 2008)'
_computing_publication_material     'SHELXTL (Sheldrick, 2008)'
loop_
    _atom_site_type_symbol
    _atom_site_label
    _atom_site_fract_x
    _atom_site_fract_y
    _atom_site_fract_z
    _atom_site_U_iso_or_equiv
    _atom_site_adp_type
    _atom_site_calc_flag
    _atom_site_refinement_flags
    _atom_site_occupancy
    _atom_site_disorder_assembly
    _atom_site_disorder_group
    Cd Cd1 0.5000 0.0000 0.5000 0.02772(14) Uani d S 1 . .
    S S1 0.31842(5) 0.50038(6) 0.18505(5) 0.03230(18) Uani d . 1 . .
    O O1 0.03394(9) 0.0836(3) 0.40310(11) 0.0485(4) Uani d . 1 . .
    O O2 0.30985(11) 0.3259(3) 0.12698(14) 0.0544(5) Uani d . 1 . .
    O O3 0.39387(14) 0.4851(2) 0.27876(16) 0.0462(5) Uani d . 1 . .
    O O4 0.32299(12) 0.6768(3) 0.13379(15) 0.0582(5) Uani d . 1 . .
    O O5 0.51977(12) -0.2553(3) 0.41016(16) 0.0738(7) Uani d . 1 . .
    H H5A 0.4803 -0.3193 0.3698 0.089 Uiso d R 1 . .
    H H5B 0.5698 -0.2876 0.3976 0.089 Uiso d R 1 . .
    O O6 0.51991(12) 0.2033(3) 0.38506(14) 0.0657(6) Uani d . 1 . .
    H H6A 0.4802 0.2889 0.3531 0.079 Uiso d R 1 . .
    H H6B 0.5701 0.2527 0.3817 0.079 Uiso d R 1 . .
    N N1 0.34204(14) -0.00860(19) 0.41343(14) 0.0296(4) Uani d . 1 . .
    N N2 0.12317(10) -0.1123(3) 0.52234(10) 0.0370(4) Uani d . 1 . .
    H H2A 0.0802 -0.1148 0.5484 0.044 Uiso calc R 1 . .
    H H2B 0.1766 -0.1754 0.5469 0.044 Uiso calc R 1 . .
    C C1 0.27511(17) -0.0072(2) 0.45320(16) 0.0279(5) Uani d . 1 . .
    H H1 0.2932 -0.0044 0.5180 0.033 Uiso calc R 1 . .
    C C2 0.18103(17) -0.0100(2) 0.39791(17) 0.0277(5) Uani d . 1 . .
    C C3 0.15424(17) -0.0111(2) 0.29767(16) 0.0316(5) Uani d . 1 . .
    H H3 0.0888 -0.0066 0.2600 0.038 Uiso calc R 1 . .
    C C4 0.22217(18) -0.0186(3) 0.25694(16) 0.0334(5) Uani d . 1 . .
    H H4 0.2057 -0.0249 0.1923 0.040 Uiso calc R 1 . .
    C C5 0.31554(17) -0.0164(2) 0.31683(16) 0.0320(5) Uani d . 1 . .
    H H5 0.3645 -0.0202 0.2919 0.038 Uiso calc R 1 . .
    C C6 0.10639(16) -0.0082(2) 0.44191(16) 0.0302(5) Uani d . 1 . .
    C C7 0.21328(17) 0.5140(2) 0.20881(19) 0.0303(5) Uani d . 1 . .
    C C8 0.21293(18) 0.4744(3) 0.30073(19) 0.0348(5) Uani d . 1 . .
    H H8 0.2707 0.4455 0.3494 0.042 Uiso calc R 1 . .
    C C9 0.12884(18) 0.4791(3) 0.31652(19) 0.0349(5) Uani d . 1 . .
    H H9 0.1271 0.4538 0.3756 0.042 Uiso calc R 1 . .
    C C10 0.04503(16) 0.5228(2) 0.24163(18) 0.0311(5) Uani d . 1 . .
    C C11 0.04791(14) 0.5662(3) 0.15037(15) 0.0353(4) Uani d . 1 . .
    H H11 -0.0095 0.5976 0.1017 0.042 Uiso calc R 1 . .
    C C12 0.13142(14) 0.5621(3) 0.13407(14) 0.0342(4) Uani d . 1 . .
    H H12 0.1338 0.5904 0.0754 0.041 Uiso calc R 1 . .
loop_
    _atom_site_aniso_label
    _atom_site_aniso_U_11
    _atom_site_aniso_U_22
    _atom_site_aniso_U_33
    _atom_site_aniso_U_12
    _atom_site_aniso_U_13
    _atom_site_aniso_U_23
    Cd1 0.01281(17) 0.03481(19) 0.03689(19) -0.00051(5) 0.01054(11) -0.00146(6)
    S1 0.0174(3) 0.0352(3) 0.0500(4) -0.00152(14) 0.0190(3) -0.00351(17)
    O1 0.0210(7) 0.0697(11) 0.0582(9) 0.0136(8) 0.0181(6) 0.0197(9)
    O2 0.0275(8) 0.0627(11) 0.0810(11) -0.0076(8) 0.0290(8) -0.0316(10)
    O3 0.0196(9) 0.0565(11) 0.0619(12) -0.0001(5) 0.0136(8) -0.0056(6)
    O4 0.0369(9) 0.0594(11) 0.0942(13) 0.0054(8) 0.0427(9) 0.0243(10)
    O5 0.0318(8) 0.0794(13) 0.1183(16) -0.0128(9) 0.0366(10) -0.0596(13)
    O6 0.0289(8) 0.0791(13) 0.0921(13) 0.0042(8) 0.0254(8) 0.0459(11)
    N1 0.0152(9) 0.0393(10) 0.0338(9) -0.0004(5) 0.0083(7) -0.0008(6)
    N2 0.0186(7) 0.0542(11) 0.0399(9) 0.0035(7) 0.0125(6) 0.0069(8)
    C1 0.0161(11) 0.0381(12) 0.0295(10) -0.0004(6) 0.0082(8) 0.0001(6)
    C2 0.0189(11) 0.0288(10) 0.0353(12) 0.0000(6) 0.0095(9) -0.0004(6)
    C3 0.0184(11) 0.0377(12) 0.0340(12) 0.0001(6) 0.0036(9) 0.0009(7)
    C4 0.0283(12) 0.0421(12) 0.0277(10) -0.0005(7) 0.0075(9) -0.0006(7)
    C5 0.0228(11) 0.0398(11) 0.0362(11) 0.0007(7) 0.0139(9) -0.0008(7)
    C6 0.0154(10) 0.0387(12) 0.0352(11) -0.0019(6) 0.0074(8) -0.0013(7)
    C7 0.0183(11) 0.0288(10) 0.0499(13) -0.0005(6) 0.0197(10) -0.0014(7)
    C8 0.0212(10) 0.0388(10) 0.0483(13) 0.0048(7) 0.0172(9) 0.0074(8)
    C9 0.0254(11) 0.0388(11) 0.0469(12) 0.0054(7) 0.0209(10) 0.0098(8)
    C10 0.0200(11) 0.0287(9) 0.0508(12) 0.0002(7) 0.0202(9) -0.0007(8)
    C11 0.0195(9) 0.0427(11) 0.0454(11) 0.0000(9) 0.0139(8) -0.0004(10)
    C12 0.0237(9) 0.0419(10) 0.0412(10) -0.0029(9) 0.0169(8) -0.0012(10)
_geom_special_details
;
 All esds (except the esd in the dihedral angle between two l.s. planes)
 are estimated using the full covariance matrix.  The cell esds are taken
 into account individually in the estimation of esds in distances, angles
 and torsion angles; correlations between esds in cell parameters are only
 used when they are defined by crystal symmetry.  An approximate (isotropic)
 treatment of cell esds is used for estimating esds involving l.s. planes.
;
loop_
    _geom_bond_atom_site_label_1
    _geom_bond_atom_site_label_2
    _geom_bond_site_symmetry_2
    _geom_bond_distance
    _geom_bond_publ_flag
    Cd1 N1 3_656 2.230(2) ?
    Cd1 N1 . 2.230(2) ?
    Cd1 O5 3_656 2.316(2) ?
    Cd1 O5 . 2.316(2) ?
    Cd1 O6 3_656 2.3479(19) ?
    Cd1 O6 . 2.3479(19) ?
    S1 O4 . 1.463(2) ?
    S1 O3 . 1.470(2) ?
    S1 O2 . 1.4742(19) ?
    S1 C7 . 1.717(2) ?
    O1 C6 . 1.200(3) ?
    O5 H5A . 0.8108 ?
    O5 H5B . 0.8551 ?
    O6 H6A . 0.8517 ?
    O6 H6B . 0.8328 ?
    N1 C1 . 1.332(3) ?
    N1 C5 . 1.387(3) ?
    N2 C6 . 1.368(3) ?
    N2 H2A . 0.8600 ?
    N2 H2B . 0.8600 ?
    C1 C2 . 1.341(3) ?
    C1 H1 . 0.9300 ?
    C2 C3 . 1.439(3) ?
    C2 C6 . 1.481(3) ?
    C3 C4 . 1.357(4) ?
    C3 H3 . 0.9300 ?
    C4 C5 . 1.353(3) ?
    C4 H4 . 0.9300 ?
    C5 H5 . 0.9300 ?
    C7 C12 . 1.373(3) ?
    C7 C8 . 1.434(4) ?
    C8 C9 . 1.346(3) ?
    C8 H8 . 0.9300 ?
    C9 C10 . 1.384(4) ?
    C9 H9 . 0.9300 ?
    C10 C10 2 1.439(4) ?
    C10 C11 . 1.443(3) ?
    C11 C12 . 1.341(3) ?
    C11 H11 . 0.9300 ?
    C12 H12 . 0.9300 ?
loop_
    _geom_angle_atom_site_label_1
    _geom_angle_atom_site_label_2
    _geom_angle_atom_site_label_3
    _geom_angle_site_symmetry_1
    _geom_angle_site_symmetry_3
    _geom_angle
    _geom_angle_publ_flag
    N1 Cd1 N1 3_656 . 180.00(6) ?
    N1 Cd1 O5 3_656 3_656 87.37(7) ?
    N1 Cd1 O5 . 3_656 92.63(7) ?
    N1 Cd1 O5 3_656 . 92.63(6) ?
    N1 Cd1 O5 . . 87.37(7) ?
    O5 Cd1 O5 3_656 . 180.0 ?
    N1 Cd1 O6 3_656 3_656 87.44(7) ?
    N1 Cd1 O6 . 3_656 92.56(7) ?
    O5 Cd1 O6 3_656 3_656 86.23(10) ?
    O5 Cd1 O6 . 3_656 93.77(10) ?
    N1 Cd1 O6 3_656 . 92.56(7) ?
    N1 Cd1 O6 . . 87.44(7) ?
    O5 Cd1 O6 3_656 . 93.77(10) ?
    O5 Cd1 O6 . . 86.23(10) ?
    O6 Cd1 O6 3_656 . 180.0 ?
    O4 S1 O3 . . 114.71(11) ?
    O4 S1 O2 . . 111.55(16) ?
    O3 S1 O2 . . 113.62(11) ?
    O4 S1 C7 . . 106.64(9) ?
    O3 S1 C7 . . 102.88(13) ?
    O2 S1 C7 . . 106.44(9) ?
    Cd1 O5 H5A . . 131.1 ?
    Cd1 O5 H5B . . 129.3 ?
    H5A O5 H5B . . 97.4 ?
    Cd1 O6 H6A . . 126.9 ?
    Cd1 O6 H6B . . 130.0 ?
    H6A O6 H6B . . 97.1 ?
    C1 N1 C5 . . 120.96(19) ?
    C1 N1 Cd1 . . 121.05(16) ?
    C5 N1 Cd1 . . 117.99(15) ?
    C6 N2 H2A . . 120.0 ?
    C6 N2 H2B . . 120.0 ?
    H2A N2 H2B . . 120.0 ?
    N1 C1 C2 . . 118.7(2) ?
    N1 C1 H1 . . 120.7 ?
    C2 C1 H1 . . 120.7 ?
    C1 C2 C3 . . 119.9(2) ?
    C1 C2 C6 . . 118.8(2) ?
    C3 C2 C6 . . 121.2(2) ?
    C4 C3 C2 . . 121.5(2) ?
    C4 C3 H3 . . 119.2 ?
    C2 C3 H3 . . 119.2 ?
    C5 C4 C3 . . 115.4(2) ?
    C5 C4 H4 . . 122.3 ?
    C3 C4 H4 . . 122.3 ?
    C4 C5 N1 . . 123.5(2) ?
    C4 C5 H5 . . 118.3 ?
    N1 C5 H5 . . 118.3 ?
    O1 C6 N2 . . 124.3(2) ?
    O1 C6 C2 . . 117.0(2) ?
    N2 C6 C2 . . 118.65(18) ?
    C12 C7 C8 . . 123.5(2) ?
    C12 C7 S1 . . 115.34(19) ?
    C8 C7 S1 . . 121.17(18) ?
    C9 C8 C7 . . 119.9(2) ?
    C9 C8 H8 . . 120.1 ?
    C7 C8 H8 . . 120.1 ?
    C8 C9 C10 . . 117.6(2) ?
    C8 C9 H9 . . 121.2 ?
    C10 C9 H9 . . 121.2 ?
    C9 C10 C10 . 2 117.4(3) ?
    C9 C10 C11 . . 121.3(2) ?
    C10 C10 C11 2 . 121.4(3) ?
    C12 C11 C10 . . 121.50(19) ?
    C12 C11 H11 . . 119.3 ?
    C10 C11 H11 . . 119.3 ?
    C11 C12 C7 . . 116.2(2) ?
    C11 C12 H12 . . 121.9 ?
    C7 C12 H12 . . 121.9 ?
loop_
    _geom_hbond_atom_site_label_D
    _geom_hbond_atom_site_label_H
    _geom_hbond_atom_site_label_A
    _geom_hbond_site_symmetry_A
    _geom_hbond_distance_DH
    _geom_hbond_distance_HA
    _geom_hbond_distance_DA
    _geom_hbond_angle_DHA
    O5 H5A O3 1_545 0.81 2.03 2.832(3) 171
    O5 H5B O4 2_645 0.86 1.83 2.676(2) 172
    O6 H6A O3 . 0.85 1.93 2.777(3) 178
    O6 H6B O2 2_655 0.83 1.89 2.716(3) 171
    N2 H2A O1 3_556 0.86 2.08 2.932(2) 171
    N2 H2B O2 4_556 0.86 2.17 3.025(3) 172
