# Supplementary material for: trans-Tetra­aqua­bis(nicotinamide-κN)cadmium(II) biphenyl-4,4′-disulfonate
Source: Acta Crystallogr Sect E Struct Rep Online. 2008 Jan 25;64(Pt 2):m424. doi: 10.1107/S1600536808002390 (PMC2960200; doi:10.1107/S1600536808002390)
Supplement: Supplementary file 2 [file e-64-0m424-Isup2.hkl]

# 
# h,k,l, Fc-squared, Fo-squared, sigma(Fo-squared) and status flag 
# 
data_I
_shelx_title ' 1 in P2/c' 
_shelx_refln_list_code          4 
_shelx_F_calc_maximum      307.08 
_exptl_crystal_F_000       752.00 
_reflns_d_resolution_high  0.8107 
 
loop_ 
 _symmetry_equiv_pos_as_xyz 
 'x, y, z' 
 '-x, y, -z+1/2' 
 '-x, -y, -z' 
 'x, -y, z-1/2' 
 
_cell_length_a    14.7418 
_cell_length_b     6.8992 
_cell_length_c    15.2916 
_cell_angle_alpha  90.000 
_cell_angle_beta  110.980 
_cell_angle_gamma  90.000 
 
_shelx_F_squared_multiplier     1.000 
 
loop_ 
 _refln_index_h 
 _refln_index_k 
 _refln_index_l 
 _refln_F_squared_calc 
 _refln_F_squared_meas 
 _refln_F_squared_sigma 
 _refln_observed_status 
   3   0   0     3365.31     3204.67     22.15 o 
   4   0   0     4295.08     4523.90     30.30 o 
   5   0   0    30775.96    33333.20    202.91 o 
   6   0   0    30449.74    32240.07    184.13 o 
   7   0   0     5665.58     6076.57     57.69 o 
   8   0   0      853.23      889.72     50.58 o 
   9   0   0      683.56      710.35      8.80 o 
  10   0   0     5810.09     6152.18     57.88 o 
  11   0   0    17100.49    18705.59    451.87 o 
  12   0   0      426.03      480.07     10.20 o 
  13   0   0     1521.59     1393.88     18.06 o 
  14   0   0        2.24       22.67      3.74 o 
  15   0   0      460.93      450.17     11.15 o 
  16   0   0     1205.35     1106.30     18.51 o 
   1   1   0     3643.61     3370.79    156.56 o 
   2   1   0     7506.64     8026.53    269.55 o 
   3   1   0    18959.06    20701.01    370.33 o 
   4   1   0     7865.07     8741.91    228.39 o 
   5   1   0     5693.10     6268.51     56.34 o 
   6   1   0     4748.07     5435.80    112.01 o 
   7   1   0     3840.70     3829.02     35.07 o 
   8   1   0     8253.24     8520.60    198.88 o 
   9   1   0     4350.43     4447.12     46.58 o 
  10   1   0      930.26      937.90      7.92 o 
  11   1   0      147.64      191.99     31.90 o 
  12   1   0     3394.69     3329.51    174.32 o 
  13   1   0     4367.16     4190.66    159.15 o 
  14   1   0     2290.99     2168.38     47.56 o 
  15   1   0     2583.42     2547.51     37.51 o 
  16   1   0       52.97       65.27      3.90 o 
   0   2   0    94300.40    64032.41    358.93 o 
   1   2   0      583.60      590.00     32.99 o 
   2   2   0     1250.57     1244.95     53.98 o 
   3   2   0      514.64      498.70     14.37 o 
   4   2   0       71.44       54.77      2.90 o 
   5   2   0     1684.48     1453.05     20.66 o 
   6   2   0     4489.79     4911.10    115.30 o 
   7   2   0     2510.69     2555.21     50.63 o 
   8   2   0      927.63      922.06     23.88 o 
   9   2   0      708.77      765.60      7.81 o 
  10   2   0     2537.55     2671.56     27.39 o 
  11   2   0     6775.64     7071.90     69.57 o 
  12   2   0      566.71      532.80      7.82 o 
  13   2   0     1492.56     1486.42     73.87 o 
  14   2   0      309.21      287.45     10.14 o 
  15   2   0      581.57      582.49      9.86 o 
  16   2   0      767.76      731.51     10.90 o 
   0   3   0     4022.98     3975.72     28.41 o 
   1   3   0     4880.00     4676.63     49.52 o 
   2   3   0      463.51      293.73     14.07 o 
   3   3   0     2152.20     1811.42     79.59 o 
   4   3   0     3514.39     3213.49    136.34 o 
   5   3   0     5282.55     5305.35    160.24 o 
   6   3   0     4518.10     4781.64    143.68 o 
   7   3   0     1486.52     1374.32     15.84 o 
   8   3   0     1578.16     1592.55     36.13 o 
   9   3   0     1944.72     1973.07     73.03 o 
  10   3   0     1028.16     1089.87     26.83 o 
  11   3   0        2.37        3.96      1.97 o 
  12   3   0     3029.85     2909.61    120.06 o 
  13   3   0     1524.32     1463.09     61.94 o 
  14   3   0     1392.29     1348.13     69.55 o 
  15   3   0     1669.28     1617.52    106.29 o 
   0   4   0    29823.70    27499.76    157.36 o 
   1   4   0     6244.48     5675.47    113.83 o 
   2   4   0      109.53       83.30      4.29 o 
   3   4   0     2066.84     1994.55     84.10 o 
   4   4   0     2154.13     2012.74     78.37 o 
   5   4   0     3490.24     3231.91     98.99 o 
   6   4   0     5474.65     5527.47    215.53 o 
   7   4   0     3250.62     3042.17    105.48 o 
   8   4   0      417.28      401.97     17.11 o 
   9   4   0      589.95      616.00     26.47 o 
  10   4   0     2478.74     2471.40    118.11 o 
  11   4   0     3008.23     3186.37    120.22 o 
  12   4   0     1326.09     1267.69    109.76 o 
  13   4   0      354.43      345.71     17.34 o 
  14   4   0      204.78      207.84      8.92 o 
   0   5   0      442.32      407.05      8.56 o 
   1   5   0     1292.31     1246.62     31.35 o 
   2   5   0     2051.99     1862.27     28.83 o 
   3   5   0     5215.71     4958.21     85.81 o 
   4   5   0     1882.92     1672.42    109.90 o 
   5   5   0     1025.22      942.35     35.23 o 
   6   5   0      831.96      821.35     36.29 o 
   7   5   0     1261.42     1096.42     72.74 o 
   8   5   0     2506.26     2414.52    126.45 o 
   9   5   0     2242.16     2294.52     84.82 o 
  10   5   0      339.15      348.94     16.58 o 
  11   5   0       41.86       35.17      2.55 o 
  12   5   0     1272.90     1276.18    109.89 o 
  13   5   0     1261.87     1277.05    115.79 o 
   0   6   0     7681.70     7092.49     51.97 o 
   1   6   0     1863.05     1697.89     32.97 o 
   2   6   0      135.35      123.00      4.19 o 
   3   6   0       89.68       82.83      3.44 o 
   4   6   0      384.23      376.93      6.67 o 
   5   6   0     1818.40     1816.27     15.60 o 
   6   6   0     2265.89     2165.52    104.97 o 
   7   6   0      775.09      705.46     45.32 o 
   8   6   0        5.49        9.08      2.08 o 
   9   6   0       70.67       75.90      4.95 o 
  10   6   0     1367.87     1348.86     69.25 o 
  11   6   0     1295.15     1369.37     86.94 o 
  12   6   0      788.03      832.08     71.84 o 
   0   7   0      467.66      434.38     10.64 o 
   1   7   0      169.81      173.15      5.00 o 
   2   7   0      567.39      559.88      8.49 o 
   3   7   0     1368.69     1314.18     13.39 o 
   4   7   0      263.86      266.33      6.20 o 
   5   7   0      405.69      426.01      7.83 o 
   6   7   0      242.16      250.37      6.26 o 
   7   7   0      305.95      301.33      6.82 o 
   8   7   0      802.66      847.48     11.78 o 
   9   7   0      635.65      657.00     37.97 o 
   0   8   0     1767.59     1690.86     23.29 o 
   1   8   0      408.63      374.35      7.67 o 
   2   8   0        5.58        9.24      2.72 o 
   3   8   0      176.35      154.58      5.25 o 
   4   8   0      161.49      152.42      5.38 o 
   5   8   0      474.38      462.70     13.92 o 
 -17   1   1       11.56        5.59      2.44 o 
 -16   1   1        2.57        4.49      2.22 o 
 -15   1   1        2.27        3.55      2.21 o 
 -14   1   1       10.30       10.70      2.21 o 
 -13   1   1       22.51       21.37      3.96 o 
 -12   1   1       23.97       23.13      1.58 o 
 -11   1   1        1.74        2.47      1.07 o 
 -10   1   1      103.33      104.65      2.12 o 
  -9   1   1       19.50       21.28      1.23 o 
  -8   1   1       20.53       25.24      1.25 o 
  -7   1   1      402.44      425.76      3.47 o 
  -6   1   1      238.71      252.32      2.42 o 
  -5   1   1      180.39      194.92      1.91 o 
  -4   1   1      182.11      200.22      4.06 o 
  -3   1   1       10.59       21.84      0.87 o 
  -2   1   1        4.30       10.06      0.99 o 
  -1   1   1      191.76      170.80      2.57 o 
   0   1   1       17.86       15.40      0.89 o 
   1   1   1        0.78        7.31      0.90 o 
   2   1   1       87.48       74.01      1.10 o 
   3   1   1       90.08       91.64      1.41 o 
   4   1   1        3.62        5.49      0.72 o 
   5   1   1      185.81      195.47      3.58 o 
   6   1   1      472.23      497.39      6.37 o 
   7   1   1       44.05       41.95      1.30 o 
   8   1   1        0.95        0.90      0.72 o 
   9   1   1      139.52      140.50      3.51 o 
  10   1   1       26.95       23.92      1.42 o 
  11   1   1       23.44       23.21      3.42 o 
  12   1   1        7.82        5.80      2.06 o 
  13   1   1        0.09       -0.40      1.95 o 
  14   1   1        1.09        1.21      2.01 o 
  15   1   1       18.94       17.60      2.80 o 
  16   1   1        2.19        1.93      2.34 o 
 -16   2   1        4.22        3.65      2.25 o 
 -15   2   1       17.99       23.82      5.45 o 
 -14   2   1       82.67       76.20      3.77 o 
 -13   2   1       41.48       44.94      4.66 o 
 -12   2   1        0.51        2.57      1.18 o 
 -11   2   1      115.97      108.72      2.43 o 
 -10   2   1      294.63      316.03      3.53 o 
  -9   2   1      164.17      163.25      3.63 o 
  -8   2   1      267.90      256.10      6.44 o 
  -7   2   1       53.36       70.16      1.66 o 
  -6   2   1     1321.48     1461.91     13.73 o 
  -5   2   1      287.18      327.09      6.96 o 
  -4   2   1      475.92      481.28     12.53 o 
  -3   2   1      280.35      253.19     10.62 o 
  -2   2   1      258.77      251.74      9.53 o 
  -1   2   1      153.93      132.54      3.11 o 
   0   2   1      596.74      548.94      6.40 o 
   1   2   1     3270.88     3150.97    168.11 o 
   2   2   1     4275.88     4058.86    132.04 o 
   3   2   1      678.54      704.66     15.17 o 
   4   2   1        1.72        4.09      0.50 o 
   5   2   1      643.95      691.89      8.82 o 
   6   2   1      306.43      350.93      4.82 o 
   7   2   1      244.74      282.87      8.94 o 
   8   2   1      172.31      182.40      4.42 o 
   9   2   1       11.71       14.66      1.21 o 
  10   2   1       82.87       73.53      2.03 o 
  11   2   1       24.81       31.14      3.20 o 
  12   2   1       80.12       75.71      4.47 o 
  13   2   1      157.98      151.40      4.78 o 
  14   2   1      268.05      256.77     15.16 o 
  15   2   1        8.12       11.31      2.64 o 
  16   2   1        0.16       -2.79      2.37 o 
 -16   3   1        5.73        2.31      2.46 o 
 -15   3   1        0.02        1.59      2.21 o 
 -14   3   1        0.09       -2.16      2.06 o 
 -13   3   1       27.92       27.35      3.77 o 
 -12   3   1        0.47        1.17      1.39 o 
 -11   3   1       49.05       47.86      3.62 o 
 -10   3   1      207.32      206.14      4.65 o 
  -9   3   1       47.46       53.47      2.06 o 
  -8   3   1      525.20      543.05     17.69 o 
  -7   3   1      126.56      141.75      4.50 o 
  -6   3   1      321.62      326.11      9.00 o 
  -5   3   1      394.41      407.54     10.10 o 
  -4   3   1       91.66       94.10      3.06 o 
  -3   3   1       52.10       49.22      1.56 o 
  -2   3   1      199.14      213.06      5.19 o 
  -1   3   1      152.68      145.79      2.35 o 
   0   3   1      129.02      128.20      2.74 o 
   1   3   1      112.69      106.66      6.54 o 
   2   3   1        6.66        7.07      1.09 o 
   3   3   1       23.97       26.52      1.68 o 
   4   3   1       52.29       66.70      2.85 o 
   5   3   1      101.62       93.87      1.50 o 
   6   3   1      401.17      430.89      4.50 o 
   7   3   1       77.58       73.29      2.17 o 
   8   3   1       36.61       40.16      1.84 o 
   9   3   1       21.34       25.12      1.68 o 
  10   3   1        0.68       -0.70      1.12 o 
  11   3   1       11.56       12.60      2.33 o 
  12   3   1       14.17       14.77      2.50 o 
  13   3   1        3.00        3.22      2.24 o 
  14   3   1        7.54        5.91      2.53 o 
  15   3   1        1.66        1.87      2.69 o 
 -15   4   1        0.02        1.21      2.39 o 
 -14   4   1        2.28        1.93      2.23 o 
 -13   4   1       21.62       20.19      2.85 o 
 -12   4   1       68.48       69.43      2.58 o 
 -11   4   1       22.70       29.85      2.00 o 
 -10   4   1      210.44      214.80      4.59 o 
  -9   4   1        8.28       11.28      1.41 o 
  -8   4   1      101.71       91.90      3.13 o 
  -7   4   1      317.50      297.18      8.05 o 
  -6   4   1        6.07       10.31      2.70 o 
  -5   4   1      163.98      158.00      4.56 o 
  -4   4   1        2.60        4.39      1.08 o 
  -3   4   1      212.04      209.71      7.80 o 
  -2   4   1        8.90        8.99      1.36 o 
  -1   4   1       96.08       95.33      3.02 o 
   0   4   1       62.08       57.69      2.78 o 
   1   4   1     1790.49     1740.97     12.17 o 
   2   4   1      805.59      788.72     67.60 o 
   3   4   1      171.69      176.36     14.21 o 
   4   4   1       91.49       94.50      4.28 o 
   5   4   1      149.24      143.83      3.60 o 
   6   4   1      114.02      121.06      4.22 o 
   7   4   1       17.86       22.82      1.80 o 
   8   4   1        0.48        1.48      1.60 o 
   9   4   1      163.08      160.83      7.54 o 
  10   4   1        6.71        5.81      1.49 o 
  11   4   1       32.78       30.21      2.98 o 
  12   4   1       94.74       98.72      4.57 o 
  13   4   1      231.47      234.65      6.40 o 
  14   4   1       13.16       12.74      2.97 o 
 -14   5   1       11.18       10.59      2.98 o 
 -13   5   1       15.29       17.70      3.00 o 
 -12   5   1        2.06        3.28      1.71 o 
 -11   5   1      248.35      253.97      8.04 o 
 -10   5   1       92.42       91.06      4.13 o 
  -9   5   1      131.44      140.05      5.65 o 
  -8   5   1       78.71       71.45      4.08 o 
  -7   5   1       15.66       18.37      1.89 o 
  -6   5   1       42.53       40.29      2.71 o 
  -5   5   1      146.55      144.78      8.24 o 
  -4   5   1       43.29       44.37      2.27 o 
  -3   5   1       91.15       83.15      3.56 o 
  -2   5   1       80.86       67.04      3.93 o 
  -1   5   1        5.54        4.26      1.74 o 
   0   5   1      242.26      248.10      4.79 o 
   1   5   1      121.03      121.71      3.73 o 
   2   5   1       88.61       78.34      3.21 o 
   3   5   1       32.87       37.66      2.54 o 
   4   5   1       23.54       21.18      2.17 o 
   5   5   1        0.78        1.24      1.63 o 
   6   5   1        5.61       11.65      4.89 o 
   7   5   1        3.15        1.92      1.46 o 
   8   5   1       11.27       10.05      1.89 o 
   9   5   1        7.65       11.29      1.94 o 
  10   5   1        1.56        2.00      1.58 o 
  11   5   1        3.16        3.58      3.29 o 
  12   5   1       67.74       65.14      4.82 o 
  13   5   1       12.26        9.64      3.16 o 
 -12   6   1        0.13        3.14      1.98 o 
 -11   6   1        2.16        1.05      1.72 o 
 -10   6   1       19.19       22.08      2.14 o 
  -9   6   1       41.25       44.00      2.88 o 
  -8   6   1        1.02        0.25      1.72 o 
  -7   6   1       53.07       51.39      4.07 o 
  -6   6   1        0.00       -1.03      1.82 o 
  -5   6   1       16.32       17.37      2.54 o 
  -4   6   1       53.78       54.82      3.35 o 
  -3   6   1        7.51        7.22      2.53 o 
  -2   6   1      158.36      168.62      4.73 o 
  -1   6   1       39.79       44.01      3.04 o 
   0   6   1       37.34       31.42      2.82 o 
   1   6   1      139.80      122.68      5.93 o 
   2   6   1      142.45      139.39      4.44 o 
   3   6   1       18.36       21.07      2.42 o 
   4   6   1       38.43       34.65      2.77 o 
   5   6   1        2.39        1.89      1.65 o 
   6   6   1        0.04        2.70      1.83 o 
   7   6   1       15.23       16.43      2.60 o 
   8   6   1       10.92        9.78      4.97 o 
   9   6   1       13.05       12.38      2.66 o 
  10   6   1       49.56       49.79      3.92 o 
  11   6   1        0.36       -0.21      2.60 o 
  -9   7   1        1.48        2.38      2.76 o 
  -8   7   1       33.95       36.07      5.35 o 
  -7   7   1        8.68       12.80      2.92 o 
  -6   7   1        6.02        5.60      2.51 o 
  -5   7   1        8.01        9.83      2.43 o 
  -4   7   1        9.99        7.92      2.38 o 
  -3   7   1        5.22        0.75      2.26 o 
  -2   7   1       44.35       38.55      3.16 o 
  -1   7   1       47.63       40.27      3.29 o 
   0   7   1       49.44       45.99      3.34 o 
   1   7   1       38.27       36.24      3.07 o 
   2   7   1        0.49        1.16      2.12 o 
   3   7   1       34.66       36.64      3.22 o 
   4   7   1        0.01        0.29      2.18 o 
   5   7   1        0.68        3.06      2.44 o 
   6   7   1        2.80        1.94      2.38 o 
   7   7   1       42.15       45.93      3.79 o 
   8   7   1       43.97       40.99      6.94 o 
   9   7   1        1.59        0.59      2.66 o 
  -6   8   1       15.82       16.27      3.07 o 
  -5   8   1        1.98        1.29      2.57 o 
  -4   8   1        6.54        1.10      2.66 o 
  -3   8   1       19.21       14.35      2.87 o 
  -2   8   1       14.30       12.69      2.80 o 
  -1   8   1       20.43       17.33      3.74 o 
   0   8   1       68.40       55.67      3.81 o 
   1   8   1       34.71       26.63      3.29 o 
   2   8   1       36.27       30.63      3.40 o 
   3   8   1        4.89        1.37      2.44 o 
   4   8   1       20.06       19.81      3.16 o 
   5   8   1        2.41        3.41      2.61 o 
 -17   0   2      267.37      246.71      8.83 o 
 -16   0   2      804.83      828.05     15.10 o 
 -15   0   2     3229.64     3285.77     32.22 o 
 -14   0   2     1765.11     1737.68     20.64 o 
 -13   0   2     4525.84     4706.44    136.83 o 
 -12   0   2       90.96       94.08      3.13 o 
 -11   0   2      446.20      384.40      8.23 o 
 -10   0   2     3523.49     3762.81     33.58 o 
  -9   0   2     7830.69     8287.62     72.80 o 
  -8   0   2     4270.77     4142.50     59.14 o 
  -7   0   2      492.96      777.79     40.06 o 
  -6   0   2      167.61      185.74      3.28 o 
  -5   0   2    15661.31    15747.50     65.47 o 
  -4   0   2    17353.12    17028.64     72.28 o 
  -3   0   2    16051.01    14616.62     88.56 o 
   2   0   2    43365.98    42949.69   1227.79 o 
   3   0   2    11822.58    12495.62    264.47 o 
   4   0   2     1520.74     1392.46     29.96 o 
   5   0   2    14584.89    17263.10    117.34 o 
   6   0   2    12548.49    14690.92     74.20 o 
   7   0   2     7630.04     7453.57     33.90 o 
   8   0   2    14467.77    16224.08    118.68 o 
   9   0   2     2031.73     2029.15     21.10 o 
  10   0   2      566.65      579.95     11.00 o 
  11   0   2       37.96       48.10      4.44 o 
  12   0   2     7546.94     7711.67     57.68 o 
  13   0   2     5519.87     5024.59     42.32 o 
  14   0   2     1711.73     1714.44     22.85 o 
  15   0   2      389.69      390.48     10.95 o 
  16   0   2      586.36      550.28     13.65 o 
 -17   1   2     1356.50     1204.02     33.72 o 
 -16   1   2     1310.61     1237.88     40.75 o 
 -15   1   2        4.68        3.28      2.03 o 
 -14   1   2      195.47      185.60      5.03 o 
 -13   1   2     6269.29     6335.57    140.88 o 
 -12   1   2     1111.12     1073.75      8.15 o 
 -11   1   2     4670.35     4837.00     78.55 o 
 -10   1   2     1116.93     1121.44      6.63 o 
  -9   1   2      964.25      994.67      5.93 o 
  -8   1   2     2478.04     2472.53     40.72 o 
  -7   1   2    23522.52    26585.36    434.31 o 
  -6   1   2     5767.45     5831.94     46.89 o 
  -5   1   2     3501.80     3370.66     52.09 o 
  -4   1   2     2856.35     3356.89     59.69 o 
  -3   1   2     1087.61     1010.30     37.41 o 
  -2   1   2     8649.19     8395.60    407.98 o 
  -1   1   2    38406.02    32406.21   2020.00 o 
   0   1   2    58536.43    48132.55   2270.16 o 
   1   1   2     4136.09     4299.73     47.62 o 
   2   1   2     2692.73     3029.74     51.48 o 
   3   1   2     1426.31     1443.37     16.21 o 
   4   1   2    18175.05    20433.10    362.64 o 
   5   1   2    12486.55    13679.64     73.27 o 
   6   1   2     2736.39     2829.23     30.49 o 
   7   1   2      120.58      159.87      2.38 o 
   8   1   2     2674.92     2846.95     29.51 o 
   9   1   2     2997.43     3308.14    126.34 o 
  10   1   2     8038.55     8822.75     58.37 o 
  11   1   2     4569.58     4852.19    142.17 o 
  12   1   2      260.21      232.36      7.34 o 
  13   1   2     1194.36     1084.97     20.40 o 
  14   1   2      244.50      235.35     12.90 o 
  15   1   2     1147.68     1147.46     33.11 o 
  16   1   2     1022.71      928.38     12.57 o 
 -17   2   2       63.44       50.06      3.90 o 
 -16   2   2     1225.68     1172.68     22.95 o 
 -15   2   2     3131.49     3216.99    109.14 o 
 -14   2   2     3075.19     3023.31     41.88 o 
 -13   2   2     7112.37     7181.98     53.90 o 
 -12   2   2     1851.06     1747.93     11.08 o 
 -11   2   2       51.72       64.17      6.26 o 
 -10   2   2     3375.55     3484.68     31.91 o 
  -9   2   2     6599.33     7113.66    228.10 o 
  -8   2   2     7984.07     8488.47    155.86 o 
  -7   2   2     3185.73     3321.27     62.78 o 
  -6   2   2     3953.57     4454.05    103.67 o 
  -5   2   2     7278.49     7622.00    149.95 o 
  -4   2   2     7449.05     7418.36    324.45 o 
  -3   2   2     7628.24     7370.20    326.48 o 
  -2   2   2    11974.21    12224.44    432.55 o 
  -1   2   2    17306.53    16166.59   1096.00 o 
   0   2   2     1438.35     1474.65     30.74 o 
   1   2   2        5.93       15.27      1.06 o 
   2   2   2     6506.08     5772.92    541.68 o 
   3   2   2     2244.18     2033.85     28.36 o 
   4   2   2     2103.94     1875.08     22.49 o 
   5   2   2     7138.48     8149.41     92.48 o 
   6   2   2      780.04      814.08     12.15 o 
   7   2   2      542.07      420.38      4.96 o 
   8   2   2     3520.97     3661.71     20.86 o 
   9   2   2     1354.05     1292.24     17.20 o 
  10   2   2      212.17      223.63      5.06 o 
  11   2   2      267.01      232.99      5.48 o 
  12   2   2     2819.31     2725.32     20.49 o 
  13   2   2     2109.26     2048.70     17.79 o 
  14   2   2      854.34      882.43     24.84 o 
  15   2   2      334.53      323.83      8.27 o 
 -16   3   2      875.41      848.89     34.69 o 
 -15   3   2      245.45      234.92      6.11 o 
 -14   3   2      534.99      540.34      8.58 o 
 -13   3   2     3306.49     3345.49     45.43 o 
 -12   3   2      826.55      815.88     22.58 o 
 -11   3   2     2470.82     2595.07     83.20 o 
 -10   3   2     3536.12     3785.38    113.36 o 
  -9   3   2     2054.73     2150.70     77.33 o 
  -8   3   2     2364.45     2391.57     57.37 o 
  -7   3   2     7290.11     7690.86    361.34 o 
  -6   3   2     3954.92     3813.66    106.37 o 
  -5   3   2     2792.78     2710.64     49.13 o 
  -4   3   2     2665.10     2726.08    100.11 o 
  -3   3   2      951.31      993.45     18.95 o 
  -2   3   2     1865.73     1728.18     14.46 o 
  -1   3   2    12236.72    11874.09    496.32 o 
   0   3   2    16326.49    15520.98   1299.54 o 
   1   3   2     1652.81     1441.84    120.02 o 
   2   3   2     3152.75     3071.86    169.48 o 
   3   3   2      607.25      524.31     35.75 o 
   4   3   2     3618.52     3523.12    182.92 o 
   5   3   2     4855.97     4788.56    103.63 o 
   6   3   2     1875.48     1786.85     12.02 o 
   7   3   2      737.74      676.60     15.53 o 
   8   3   2      480.54      507.08     15.98 o 
   9   3   2     1354.52     1297.32     23.79 o 
  10   3   2     2709.73     2654.11     18.91 o 
  11   3   2     2312.71     2277.62     30.81 o 
  12   3   2      733.76      669.50      9.56 o 
  13   3   2      464.65      422.97     16.37 o 
  14   3   2      125.46      130.62     13.83 o 
  15   3   2      415.13      416.87     12.31 o 
 -15   4   2     1130.07     1114.61     35.30 o 
 -14   4   2     1570.93     1539.20     67.32 o 
 -13   4   2     1606.35     1621.38     86.62 o 
 -12   4   2      619.68      609.65     19.85 o 
 -11   4   2      162.12      160.05      3.93 o 
 -10   4   2     1276.56     1254.89     59.46 o 
  -9   4   2     3123.53     3122.50    124.28 o 
  -8   4   2     2270.68     2250.44     46.95 o 
  -7   4   2      402.04      408.70     17.97 o 
  -6   4   2     1196.15     1160.62     32.39 o 
  -5   4   2     1136.75      932.28     50.79 o 
  -4   4   2     5086.67     4797.03    104.59 o 
  -3   4   2     4100.40     3891.11     37.39 o 
  -2   4   2     2891.45     2818.64     97.18 o 
  -1   4   2     7340.44     7275.13    176.25 o 
   0   4   2       81.85       93.20      3.58 o 
   1   4   2     1634.44     1470.72     11.14 o 
   2   4   2     7813.83     7408.37    640.30 o 
   3   4   2     2937.21     2734.38    221.19 o 
   4   4   2     2628.82     2479.92     80.30 o 
   5   4   2     4963.25     5099.21    422.86 o 
   6   4   2     1011.34      961.09     31.34 o 
   7   4   2     3079.47     2917.94     42.76 o 
   8   4   2     3225.78     3216.65    172.13 o 
   9   4   2     2139.79     2117.70    105.90 o 
  10   4   2      427.77      424.62     22.14 o 
  11   4   2        6.41        8.34      2.44 o 
  12   4   2     2679.92     2624.57     53.41 o 
  13   4   2     2257.49     2236.99     75.95 o 
  14   4   2      724.20      687.14     17.47 o 
 -14   5   2       69.08       72.15      4.53 o 
 -13   5   2     1798.22     1794.17     74.62 o 
 -12   5   2      948.69      953.66     50.78 o 
 -11   5   2      757.97      780.52     37.71 o 
 -10   5   2      815.67      804.67     39.22 o 
  -9   5   2        2.04        4.41      1.44 o 
  -8   5   2     1044.22      983.27     50.52 o 
  -7   5   2     3965.63     3816.11    228.39 o 
  -6   5   2     3259.00     3080.74    136.87 o 
  -5   5   2      247.94      223.29      3.94 o 
  -4   5   2       98.71      101.65      2.81 o 
  -3   5   2        2.24        9.40      6.02 o 
  -2   5   2     2240.85     2027.92     67.45 o 
  -1   5   2     7952.36     7840.35     40.61 o 
   0   5   2     4886.17     4806.21     26.62 o 
   1   5   2      145.08      109.83      5.49 o 
   2   5   2        9.66       10.77      1.83 o 
   3   5   2     1107.74      930.51     67.89 o 
   4   5   2     3401.28     3284.21    189.92 o 
   5   5   2     4399.87     4188.39    359.08 o 
   6   5   2      523.76      511.18     24.49 o 
   7   5   2      222.38      225.44      5.36 o 
   8   5   2       75.58       80.42      4.79 o 
   9   5   2     2001.66     2009.40     91.07 o 
  10   5   2     2248.82     2230.11    164.27 o 
  11   5   2     1381.36     1469.09     56.76 o 
  12   5   2      435.79      455.30     14.61 o 
 -12   6   2      199.63      196.21     12.42 o 
 -11   6   2       16.99       16.29      2.17 o 
 -10   6   2     1142.00     1164.30     74.14 o 
  -9   6   2     2303.39     2264.98    133.08 o 
  -8   6   2     1097.08     1016.82     56.93 o 
  -7   6   2       68.17       78.40      3.10 o 
  -6   6   2      228.98      227.46      4.46 o 
  -5   6   2      812.51      750.03     26.02 o 
  -4   6   2     2572.05     2404.99     17.86 o 
  -3   6   2     2222.56     2132.10     16.53 o 
  -2   6   2      329.03      328.77      8.02 o 
  -1   6   2      820.40      769.42     14.59 o 
   0   6   2        4.86        2.17      1.99 o 
   1   6   2      738.89      656.59      8.58 o 
   2   6   2     3259.75     3228.93     28.23 o 
   3   6   2      496.09      484.29      7.52 o 
   4   6   2      113.40      106.72      6.25 o 
   5   6   2      878.20      809.13     68.42 o 
   6   6   2      277.52      277.24     13.45 o 
   7   6   2     1236.06     1205.16    112.09 o 
   8   6   2     1156.12     1178.43    109.73 o 
   9   6   2      318.15      348.42     10.65 o 
  10   6   2       36.26       41.77      4.40 o 
  11   6   2        1.08        2.06      2.80 o 
 -10   7   2      573.79      581.83     31.89 o 
  -9   7   2        1.78        3.08      2.04 o 
  -8   7   2      556.56      536.32     14.33 o 
  -7   7   2     1253.53     1292.02     14.03 o 
  -6   7   2     1004.47     1019.02     14.05 o 
  -5   7   2      341.73      344.66      7.00 o 
  -4   7   2      139.99      135.64      4.68 o 
  -3   7   2       21.61       30.14      3.00 o 
  -2   7   2      766.39      726.30      9.77 o 
  -1   7   2     1876.45     1738.63     15.52 o 
   0   7   2     1652.05     1562.22     14.60 o 
   1   7   2       89.47       92.75      5.77 o 
   2   7   2       18.04       23.85      2.81 o 
   3   7   2      532.81      508.06      8.31 o 
   4   7   2      704.68      718.25     10.13 o 
   5   7   2     1336.71     1349.87     16.72 o 
   6   7   2      211.21      228.95      8.99 o 
   7   7   2       73.62       76.24      7.64 o 
   8   7   2       50.52       52.95      3.98 o 
  -6   8   2       99.72      109.56      5.06 o 
  -5   8   2      241.09      246.92      6.53 o 
  -4   8   2      364.02      344.60      7.50 o 
  -3   8   2      679.51      677.72     10.29 o 
  -2   8   2      240.10      235.23      6.57 o 
  -1   8   2      389.04      345.99      7.33 o 
   0   8   2       79.10       83.50      4.15 o 
   1   8   2       81.64       81.75      4.26 o 
   2   8   2      891.24      825.69     16.10 o 
   3   8   2      274.65      285.83      6.88 o 
   4   8   2      159.11      156.75      5.61 o 
 -17   1   3       13.03       16.77      2.76 o 
 -16   1   3       17.94       18.30      2.79 o 
 -15   1   3        3.09        3.59      1.58 o 
 -14   1   3       49.66       45.28      2.85 o 
 -13   1   3       26.29       27.92      2.19 o 
 -12   1   3      159.37      150.84      2.69 o 
 -11   1   3        4.76        6.63      1.08 o 
 -10   1   3      277.23      282.39      3.24 o 
  -9   1   3      125.18      151.29      4.12 o 
  -8   1   3       67.12       78.67      1.69 o 
  -7   1   3      188.92      191.49      2.22 o 
  -6   1   3       86.28       93.96      1.74 o 
  -5   1   3      218.14      214.23      6.57 o 
  -4   1   3        4.70        4.58      0.71 o 
  -3   1   3       66.73       76.38      2.97 o 
  -2   1   3      784.94      794.62     19.89 o 
  -1   1   3        5.77        4.63      0.60 o 
   0   1   3       94.01       99.86      6.38 o 
   1   1   3     1551.74     1619.32     27.89 o 
   2   1   3      695.28      739.11      7.05 o 
   3   1   3      588.03      647.59      7.13 o 
   4   1   3      200.84      224.50      1.88 o 
   5   1   3       67.87       66.67      2.04 o 
   6   1   3        3.70        1.93      0.51 o 
   7   1   3       11.45       15.19      1.49 o 
   8   1   3        6.14        9.72      1.29 o 
   9   1   3       10.12       11.07      1.94 o 
  10   1   3      114.31      111.37      4.08 o 
  11   1   3       13.13       11.40      2.30 o 
  12   1   3        3.95        1.54      2.06 o 
  13   1   3       25.64       23.39      2.76 o 
  14   1   3       66.22       60.51      3.65 o 
  15   1   3       74.14       61.36      3.92 o 
 -17   2   3       32.73       33.43      3.38 o 
 -16   2   3        0.52        0.34      2.25 o 
 -15   2   3       18.57       18.51      2.10 o 
 -14   2   3      117.60      116.40      2.97 o 
 -13   2   3       29.48       33.02      1.96 o 
 -12   2   3      292.66      264.91      3.58 o 
 -11   2   3      312.71      317.74      4.54 o 
 -10   2   3       41.46       42.15      1.71 o 
  -9   2   3       29.20       35.71      2.33 o 
  -8   2   3       57.03       70.90      1.75 o 
  -7   2   3      118.79      134.58      5.35 o 
  -6   2   3      426.40      477.79     11.10 o 
  -5   2   3       31.98       39.03      1.21 o 
  -4   2   3        0.65        0.75      0.44 o 
  -3   2   3       58.82       53.69      1.33 o 
  -2   2   3      457.82      486.13      6.16 o 
  -1   2   3      850.82      820.20     29.81 o 
   0   2   3     2530.51     2444.08     62.39 o 
   1   2   3       47.82       40.55      1.61 o 
   2   2   3      948.91      962.68     14.93 o 
   3   2   3       77.30       76.01      2.16 o 
   4   2   3       10.22        8.93      0.92 o 
   5   2   3        1.52        2.38      0.71 o 
   6   2   3        9.74       12.58      0.82 o 
   7   2   3       98.63      102.78      2.82 o 
   8   2   3      117.37      116.14      2.68 o 
   9   2   3        0.34        2.22      1.21 o 
  10   2   3       10.51        6.99      1.99 o 
  11   2   3       40.68       36.94      3.11 o 
  12   2   3        0.18       -0.39      2.07 o 
  13   2   3        9.05        9.56      2.55 o 
  14   2   3        0.07       -0.48      2.28 o 
  15   2   3        0.28        0.58      2.69 o 
 -16   3   3       13.43       12.38      2.56 o 
 -15   3   3        7.87        7.24      2.15 o 
 -14   3   3       60.32       63.48      2.59 o 
 -13   3   3       77.95       75.57      3.48 o 
 -12   3   3        4.67        4.26      1.33 o 
 -11   3   3      413.53      425.69     10.01 o 
 -10   3   3      302.40      317.98      6.50 o 
  -9   3   3      235.96      262.64      9.73 o 
  -8   3   3       70.56       70.71      1.94 o 
  -7   3   3        0.03        0.40      0.88 o 
  -6   3   3       39.69       35.31      1.45 o 
  -5   3   3       27.28       26.78      1.43 o 
  -4   3   3      280.87      293.80      3.41 o 
  -3   3   3      245.46      253.21      5.68 o 
  -2   3   3      162.87      158.97      3.18 o 
  -1   3   3      202.78      186.76      2.66 o 
   0   3   3      177.72      171.68      3.29 o 
   1   3   3     1112.28     1050.54     53.74 o 
   2   3   3     1753.02     1679.52    134.52 o 
   3   3   3      572.92      584.57     15.67 o 
   4   3   3      457.54      491.75     18.61 o 
   5   3   3       20.32       24.72      1.46 o 
   6   3   3        0.84       -0.11      0.78 o 
   7   3   3       75.52       83.01      2.45 o 
   8   3   3        8.95       10.01      1.76 o 
   9   3   3       44.20       46.02      3.04 o 
  10   3   3       43.81       46.54      3.31 o 
  11   3   3       16.10       22.58      2.77 o 
  12   3   3       27.76       28.09      3.15 o 
  13   3   3      114.69      110.99      4.75 o 
  14   3   3      117.27      104.86      5.00 o 
 -15   4   3       47.93       41.73      3.00 o 
 -14   4   3        0.26        0.24      1.60 o 
 -13   4   3       65.59       70.14      4.22 o 
 -12   4   3      288.08      276.00     10.85 o 
 -11   4   3       30.62       33.58      1.98 o 
 -10   4   3       64.98       68.18      2.27 o 
  -9   4   3        0.04        0.24      1.14 o 
  -8   4   3      133.02      140.85      5.66 o 
  -7   4   3      102.51      103.74      6.03 o 
  -6   4   3        4.09        2.83      1.13 o 
  -5   4   3       64.51       63.84      2.15 o 
  -4   4   3       30.53       28.45      1.77 o 
  -3   4   3       91.71       82.74      2.26 o 
  -2   4   3       64.00       71.03      4.96 o 
  -1   4   3     1247.33     1192.80     19.07 o 
   0   4   3       87.54       80.39      2.83 o 
   1   4   3        0.36        2.02      1.29 o 
   2   4   3      215.76      210.06     10.18 o 
   3   4   3       14.75       12.28      1.62 o 
   4   4   3       25.50       29.52      2.28 o 
   5   4   3       70.75       64.93      8.66 o 
   6   4   3       22.77       24.39      2.25 o 
   7   4   3       35.84       30.07      2.88 o 
   8   4   3        3.45        5.60      1.97 o 
   9   4   3       11.49       15.48      3.61 o 
  10   4   3       14.06       13.55      2.66 o 
  11   4   3      145.52      139.07      5.13 o 
  12   4   3        2.56        3.90      2.64 o 
  13   4   3       97.87       91.36      4.76 o 
 -14   5   3       27.69       28.79      3.65 o 
 -13   5   3      113.30      121.87      6.40 o 
 -12   5   3       10.39        9.39      1.78 o 
 -11   5   3      138.64      138.14      4.28 o 
 -10   5   3       93.69       98.86      4.39 o 
  -9   5   3        9.89       11.55      1.63 o 
  -8   5   3       73.74       69.66      4.54 o 
  -7   5   3        0.87        2.62      1.27 o 
  -6   5   3       35.16       34.40      2.16 o 
  -5   5   3        0.05       -0.56      1.23 o 
  -4   5   3       81.84       90.74      2.72 o 
  -3   5   3        9.32       10.56      2.23 o 
  -2   5   3       66.94       70.14      4.29 o 
  -1   5   3        2.17        2.69      2.47 o 
   0   5   3       54.12       48.11      3.33 o 
   1   5   3      243.91      228.01      5.76 o 
   2   5   3       94.28       92.43     10.63 o 
   3   5   3      129.96      126.29      7.87 o 
   4   5   3       53.38       55.22      3.55 o 
   5   5   3      193.57      218.72     11.88 o 
   6   5   3        3.95        6.11      1.87 o 
   7   5   3       12.84       10.03      2.13 o 
   8   5   3        1.36       -1.08      2.08 o 
   9   5   3       21.56       23.69      2.91 o 
  10   5   3        1.30        1.93      2.91 o 
  11   5   3       19.23       25.53      3.26 o 
  12   5   3        2.37        3.71      2.80 o 
 -12   6   3       40.85       36.91      3.46 o 
 -11   6   3        4.14        2.24      1.86 o 
 -10   6   3      142.66      152.72      8.70 o 
  -9   6   3       25.21       31.62      2.07 o 
  -8   6   3       14.87       15.84      2.33 o 
  -7   6   3        0.88       -0.98      1.73 o 
  -6   6   3        0.08       -0.31      1.56 o 
  -5   6   3       14.55       14.21      1.96 o 
  -4   6   3        0.02       -2.12      1.42 o 
  -3   6   3        2.22        1.11      2.25 o 
  -2   6   3       73.14       65.93      3.36 o 
  -1   6   3       53.59       50.68      3.24 o 
   0   6   3       16.14       20.66      2.46 o 
   1   6   3      488.63      463.39      7.18 o 
   2   6   3       75.48       69.48      3.54 o 
   3   6   3      117.20      119.39      4.39 o 
   4   6   3       10.31        9.56      2.28 o 
   5   6   3       23.26       21.71      2.62 o 
   6   6   3        6.28        5.85      2.35 o 
   7   6   3        0.58        0.45      2.15 o 
   8   6   3       25.75       30.36      3.31 o 
   9   6   3        0.36        2.41      2.46 o 
  10   6   3       15.75       16.68      4.50 o 
 -10   7   3       19.65       19.99      2.39 o 
  -9   7   3        3.29        3.53      3.05 o 
  -8   7   3        0.76        1.20      2.07 o 
  -7   7   3        0.01       -2.21      1.91 o 
  -6   7   3       22.85       22.11      2.93 o 
  -5   7   3        3.58       -0.09      2.23 o 
  -4   7   3      108.92      104.57      4.37 o 
  -3   7   3        0.30       -0.24      1.98 o 
  -2   7   3        0.14       -0.07      2.37 o 
  -1   7   3       16.80       19.96      3.52 o 
   0   7   3        0.20       -2.85      2.13 o 
   1   7   3        5.11        1.58      2.76 o 
   2   7   3       23.03       19.09      2.80 o 
   3   7   3        3.13        4.18      2.25 o 
   4   7   3       43.46       42.96      3.47 o 
   5   7   3        3.24        1.54      2.49 o 
   6   7   3       28.62       29.17      2.73 o 
   7   7   3       35.09       31.69      3.47 o 
   8   7   3        4.86        4.59      2.77 o 
  -6   8   3        0.64       -1.03      2.50 o 
  -5   8   3        0.58       -2.01      2.30 o 
  -4   8   3       21.30       16.63      2.93 o 
  -3   8   3        5.05        1.53      3.17 o 
  -2   8   3        1.59        0.00      2.38 o 
  -1   8   3       15.80       13.64      2.84 o 
   0   8   3       17.71       16.39      2.88 o 
   1   8   3      119.24       97.17      4.46 o 
   2   8   3       47.54       48.87      3.76 o 
   3   8   3        4.07        2.77      2.49 o 
   4   8   3        0.35        1.56      2.72 o 
 -16   0   4      324.54      305.85     18.16 o 
 -15   0   4      151.46      147.32      4.49 o 
 -14   0   4     3538.76     3629.78     22.36 o 
 -13   0   4     3279.06     3306.74     42.16 o 
 -12   0   4      136.37      126.64      6.44 o 
 -11   0   4      437.79      399.22      9.00 o 
 -10   0   4      611.11      624.33     16.09 o 
  -9   0   4      935.40      903.72      8.50 o 
  -8   0   4    10611.93    11525.37    386.34 o 
  -7   0   4    15615.31    15269.18    508.75 o 
  -6   0   4     2784.86     3838.46     65.79 o 
  -5   0   4        3.90       14.83      0.94 o 
  -4   0   4     3635.29     3505.65     24.87 o 
  -3   0   4     5480.05     4656.41     30.82 o 
  -2   0   4     5210.65     4332.27     28.62 o 
  -1   0   4     4724.61     4805.69     30.89 o 
   0   0   4       17.87       40.67     10.75 o 
   1   0   4       10.41       48.71     17.17 o 
   2   0   4      119.53      171.61      6.04 o 
   3   0   4    13899.94    15198.09    356.01 o 
   4   0   4    14926.34    16334.74    300.40 o 
   5   0   4       32.91       14.94      1.56 o 
   6   0   4       41.50       37.06      2.31 o 
   7   0   4      258.33      298.62      4.82 o 
   8   0   4     3681.82     3975.32     33.25 o 
   9   0   4     3986.42     4037.18     34.56 o 
  10   0   4     4127.66     4297.11     36.64 o 
  11   0   4     1512.94     1475.56     20.00 o 
  12   0   4     1427.31     1269.90     18.66 o 
  13   0   4      174.63      160.40      7.05 o 
  14   0   4     1301.64     1315.99     20.34 o 
  15   0   4     1457.90     1403.03     22.23 o 
 -16   1   4     3127.45     3000.04     20.92 o 
 -15   1   4     3297.23     3338.34     32.99 o 
 -14   1   4     5178.11     5118.20     32.69 o 
 -13   1   4      408.61      398.47      7.06 o 
 -12   1   4       51.06       53.57      1.93 o 
 -11   1   4     6056.89     6661.55     31.20 o 
 -10   1   4     7260.69     7503.80    101.59 o 
  -9   1   4     3799.69     3719.33     31.22 o 
  -8   1   4     3886.36     4360.29     15.49 o 
  -7   1   4     1118.08     1362.87     20.36 o 
  -6   1   4     1378.59     1332.72     27.53 o 
  -5   1   4    26471.41    27498.62    353.16 o 
  -4   1   4    10160.84     9952.77     68.70 o 
  -3   1   4    14776.82    14409.46    371.27 o 
  -2   1   4       74.87       78.42      6.26 o 
  -1   1   4     1869.51     1975.62     58.34 o 
   0   1   4     8090.20     8013.65     42.56 o 
   1   1   4     4249.55     4245.87     25.40 o 
   2   1   4     3139.94     3002.48     46.72 o 
   3   1   4     3385.14     3350.41     20.77 o 
   4   1   4      251.15      212.70      3.40 o 
   5   1   4     6808.79     7970.81     41.13 o 
   6   1   4     4654.74     4828.46     30.06 o 
   7   1   4     4923.92     5184.58     25.94 o 
   8   1   4     3576.62     3899.44     87.02 o 
   9   1   4       54.23       49.08      2.31 o 
  10   1   4      202.65      244.57      5.64 o 
  11   1   4     1077.84     1032.88     11.56 o 
  12   1   4     3883.45     3644.54    127.75 o 
  13   1   4      846.89      859.62     12.74 o 
  14   1   4      543.69      552.55     41.44 o 
  15   1   4      112.27       88.44      4.60 o 
 -16   2   4      679.39      623.02      7.26 o 
 -15   2   4      479.46      455.35      9.16 o 
 -14   2   4     2419.66     2470.35     18.93 o 
 -13   2   4     2356.98     2440.73     92.60 o 
 -12   2   4     1025.12      992.02      6.90 o 
 -11   2   4     5079.62     5149.93     54.18 o 
 -10   2   4     4175.26     4366.91     33.10 o 
  -9   2   4     2434.09     2558.48     11.75 o 
  -8   2   4     8104.08     8577.42    283.84 o 
  -7   2   4    17394.75    19422.19    472.22 o 
  -6   2   4     4910.93     4752.42    119.25 o 
  -5   2   4     9374.25    10140.75    236.16 o 
  -4   2   4     2879.75     3215.90     23.48 o 
  -3   2   4     5009.86     5064.87     35.37 o 
  -2   2   4     9226.67     8936.12    228.38 o 
  -1   2   4    23253.11    21886.01    622.51 o 
   0   2   4    17189.42    16901.98    404.53 o 
   1   2   4     6363.60     6388.83     61.29 o 
   2   2   4     1974.81     1926.70     37.06 o 
   3   2   4     6001.89     6205.77     28.26 o 
   4   2   4    14322.50    15783.36     66.76 o 
   5   2   4     2468.75     2312.50     17.93 o 
   6   2   4      955.74      922.26     13.78 o 
   7   2   4      628.18      668.81      5.82 o 
   8   2   4      722.44      795.20      8.13 o 
   9   2   4     2554.05     2387.60     11.18 o 
  10   2   4     2999.74     3106.78    143.13 o 
  11   2   4     1733.80     1710.85     24.94 o 
  12   2   4     1025.97      971.51     12.03 o 
  13   2   4        5.96        4.72      2.72 o 
  14   2   4      420.59      462.56      8.85 o 
 -16   3   4      872.85      867.95     13.57 o 
 -15   3   4     2427.85     2414.22     28.31 o 
 -14   3   4     4912.14     4934.79     75.39 o 
 -13   3   4      488.75      478.59     13.50 o 
 -12   3   4        3.15       17.13      6.61 o 
 -11   3   4     1591.64     1690.31     43.43 o 
 -10   3   4     3288.27     3303.59     28.44 o 
  -9   3   4     5371.44     5708.79    210.62 o 
  -8   3   4     5553.84     6153.60    115.92 o 
  -7   3   4        8.68       23.84      1.61 o 
  -6   3   4      644.42      582.85     13.83 o 
  -5   3   4     4535.52     4567.63     78.75 o 
  -4   3   4    11905.78    11498.54    636.92 o 
  -3   3   4    14715.87    14570.01    723.32 o 
  -2   3   4     2623.09     2760.36     22.72 o 
  -1   3   4     2573.99     2521.57     34.86 o 
   0   3   4      535.01      421.40     14.08 o 
   1   3   4     3212.43     3115.76     59.92 o 
   2   3   4     8382.57     8436.38    396.20 o 
   3   3   4     4690.48     4868.50    141.89 o 
   4   3   4     1943.23     2001.40     45.56 o 
   5   3   4     2425.27     2647.71     21.48 o 
   6   3   4     1635.11     1622.86     18.73 o 
   7   3   4     6360.34     6385.25     89.88 o 
   8   3   4     3194.43     3283.57     75.50 o 
   9   3   4      603.39      593.62      8.33 o 
  10   3   4      101.90      109.17      4.22 o 
  11   3   4      377.80      348.06      7.08 o 
  12   3   4     3130.78     3037.39     86.33 o 
  13   3   4      917.30      891.62     12.16 o 
  14   3   4      399.91      385.12      8.35 o 
 -15   4   4      250.15      227.95      8.17 o 
 -14   4   4     1083.05     1080.75     40.82 o 
 -13   4   4     1196.20     1195.30     51.41 o 
 -12   4   4      167.45      160.35      3.76 o 
 -11   4   4     1787.27     1903.07     65.34 o 
 -10   4   4      382.05      394.29     15.21 o 
  -9   4   4      380.28      377.31     20.12 o 
  -8   4   4     2578.92     2616.61     84.30 o 
  -7   4   4     3592.02     3473.13    130.20 o 
  -6   4   4     1474.25     1482.39     38.04 o 
  -5   4   4      122.75      133.88      3.13 o 
  -4   4   4      325.50      313.63      3.97 o 
  -3   4   4       90.00       73.48      3.98 o 
  -2   4   4     2835.03     2704.41     61.58 o 
  -1   4   4     4276.76     4104.25    193.88 o 
   0   4   4     3336.81     3148.73    137.42 o 
   1   4   4       84.66       78.90      2.74 o 
   2   4   4      532.00      469.74     24.64 o 
   3   4   4     1754.42     1730.17     39.34 o 
   4   4   4     6807.39     6904.43    480.54 o 
   5   4   4     1439.11     1423.25     36.92 o 
   6   4   4      111.14      110.11      3.58 o 
   7   4   4      665.44      660.59     52.50 o 
   8   4   4      261.88      302.74     10.49 o 
   9   4   4     2848.40     2832.09     60.77 o 
  10   4   4     1694.51     1725.94     59.78 o 
  11   4   4     1366.09     1379.75     32.64 o 
  12   4   4      604.41      591.75     11.80 o 
  13   4   4       79.68       80.15      4.59 o 
 -14   5   4     1779.56     1803.15    148.62 o 
 -13   5   4       16.51       26.94      5.10 o 
 -12   5   4       35.80       38.67      2.39 o 
 -11   5   4     1242.20     1325.88     63.65 o 
 -10   5   4     2691.34     2808.13     94.86 o 
  -9   5   4     1742.03     1782.70    100.39 o 
  -8   5   4      577.17      639.69     23.84 o 
  -7   5   4      138.79      133.13      3.37 o 
  -6   5   4      931.39      958.54      8.21 o 
  -5   5   4     2735.71     2618.87     61.54 o 
  -4   5   4     4347.96     4380.13    147.73 o 
  -3   5   4     1464.15     1486.63     25.32 o 
  -2   5   4       16.02       20.54      1.76 o 
  -1   5   4      755.24      677.23     12.54 o 
   0   5   4      690.01      582.95      7.31 o 
   1   5   4     2165.82     2082.67     21.70 o 
   2   5   4     1670.94     1538.07    124.82 o 
   3   5   4       68.51       57.17      3.00 o 
   4   5   4      349.03      298.77      5.57 o 
   5   5   4      911.38      876.71     19.74 o 
   6   5   4      969.58      969.26     51.16 o 
   7   5   4     2552.31     2436.48    144.16 o 
   8   5   4      501.11      514.84     49.58 o 
   9   5   4       59.79       71.51      4.03 o 
  10   5   4       68.78       67.98      4.11 o 
  11   5   4      311.70      320.65      8.20 o 
 -12   6   4      101.53      111.22      4.11 o 
 -11   6   4      950.75     1023.30     46.24 o 
 -10   6   4      171.05      183.59      6.92 o 
  -9   6   4      395.33      411.17     10.79 o 
  -8   6   4     2720.07     2740.49    119.48 o 
  -7   6   4     1924.69     1943.51     87.21 o 
  -6   6   4      710.39      723.34     12.36 o 
  -5   6   4      119.30      110.86      3.30 o 
  -4   6   4      407.26      364.56      7.45 o 
  -3   6   4      667.02      636.05      9.37 o 
  -2   6   4     2969.00     2816.24     55.81 o 
  -1   6   4     1349.14     1298.12     12.34 o 
   0   6   4     1286.57     1219.15     19.95 o 
   1   6   4        3.44       -0.33      3.07 o 
   2   6   4      573.15      500.06      7.63 o 
   3   6   4     1556.89     1377.33     74.97 o 
   4   6   4     2216.42     2067.94    151.17 o 
   5   6   4      458.85      437.67      8.73 o 
   6   6   4        7.92        5.95      2.33 o 
   7   6   4      235.48      202.20      5.61 o 
   8   6   4      224.49      220.73     10.61 o 
   9   6   4     1228.01     1237.82     35.19 o 
  10   6   4      368.33      385.65     13.07 o 
 -10   7   4     1159.78     1204.84     62.05 o 
  -9   7   4      688.14      686.49     29.76 o 
  -8   7   4      415.73      421.20     17.46 o 
  -7   7   4        1.26        1.40      1.90 o 
  -6   7   4      275.76      254.69     15.74 o 
  -5   7   4     1084.80     1023.71     11.91 o 
  -4   7   4     1299.29     1222.73     13.04 o 
  -3   7   4      871.57      850.18     10.64 o 
  -2   7   4      144.58      139.32      8.44 o 
  -1   7   4      400.59      360.04     13.50 o 
   0   7   4      316.06      286.85      6.36 o 
   1   7   4      929.11      895.89     17.15 o 
   2   7   4      856.33      843.29     10.81 o 
   3   7   4      214.51      234.06      7.43 o 
   4   7   4      320.64      318.78     11.13 o 
   5   7   4      387.83      399.75      8.10 o 
   6   7   4      431.74      438.50     14.07 o 
   7   7   4      800.92      827.37     43.00 o 
  -5   8   4      210.58      226.17     10.06 o 
  -4   8   4       53.19       49.20      3.70 o 
  -3   8   4       75.47       79.53      4.21 o 
  -2   8   4      590.27      572.34     16.77 o 
  -1   8   4      456.06      467.10     13.21 o 
   0   8   4      633.50      631.45     11.26 o 
   1   8   4        7.46       12.13      2.95 o 
   2   8   4       81.59       86.72      4.59 o 
   3   8   4      380.26      370.92      7.93 o 
 -17   1   5        4.01        2.43      2.21 o 
 -16   1   5       10.68        8.42      2.24 o 
 -15   1   5       59.12       59.27      3.80 o 
 -14   1   5        5.83        5.51      1.37 o 
 -13   1   5       77.89       64.45      2.16 o 
 -12   1   5        8.53        9.33      1.22 o 
 -11   1   5       43.58       40.52      1.75 o 
 -10   1   5      343.16      369.06      5.61 o 
  -9   1   5       37.96       44.10      1.50 o 
  -8   1   5       42.22       49.54      1.74 o 
  -7   1   5        3.97        6.25      1.12 o 
  -6   1   5        0.07        4.98      0.62 o 
  -5   1   5       66.48       71.67      3.65 o 
  -4   1   5     1203.94     1268.06     30.56 o 
  -3   1   5       24.15       33.24      1.65 o 
  -2   1   5      534.58      533.73     14.91 o 
  -1   1   5      477.93      444.17     13.31 o 
   0   1   5       11.42       15.54      0.64 o 
   1   1   5      638.02      599.51      9.43 o 
   2   1   5       73.49       83.43      1.05 o 
   3   1   5      413.81      418.34      4.49 o 
   4   1   5      136.00      135.35      2.24 o 
   5   1   5        6.22        5.56      1.02 o 
   6   1   5        4.76        7.09      1.01 o 
   7   1   5        7.16        8.35      1.49 o 
   8   1   5       13.84       12.47      1.27 o 
   9   1   5      116.86      110.33      4.32 o 
  10   1   5        1.59        0.79      1.53 o 
  11   1   5        8.88        8.95      2.43 o 
  12   1   5        0.48       -2.16      2.08 o 
  13   1   5       15.07       12.34      2.62 o 
  14   1   5        8.96        7.50      2.57 o 
 -17   2   5       17.01       11.65      2.49 o 
 -16   2   5       20.25       23.35      2.96 o 
 -15   2   5        0.09       -1.03      1.59 o 
 -14   2   5       10.31        8.87      1.77 o 
 -13   2   5       59.02       56.93      2.22 o 
 -12   2   5       30.30       30.55      1.75 o 
 -11   2   5       98.12      100.87      2.34 o 
 -10   2   5      121.53      109.77      2.26 o 
  -9   2   5        3.12        4.54      0.97 o 
  -8   2   5      218.69      213.75      4.28 o 
  -7   2   5       66.56       77.31      1.66 o 
  -6   2   5      187.14      185.89      4.11 o 
  -5   2   5      154.09      161.20      1.89 o 
  -4   2   5      343.35      327.09      2.36 o 
  -3   2   5      173.35      189.90      3.02 o 
  -2   2   5      350.71      318.05      8.97 o 
  -1   2   5      147.33      145.82      3.92 o 
   0   2   5       15.01       18.87      1.03 o 
   1   2   5      512.65      529.13      6.78 o 
   2   2   5      107.83      111.36      2.65 o 
   3   2   5       10.51       14.48      1.08 o 
   4   2   5       69.28       77.34      1.92 o 
   5   2   5        1.46        9.49      5.22 o 
   6   2   5       26.02       29.96      1.84 o 
   7   2   5       48.76       49.40      2.54 o 
   8   2   5       95.34      100.25      2.80 o 
   9   2   5        9.34       11.15      1.74 o 
  10   2   5      193.40      179.09      5.07 o 
  11   2   5       96.04       89.03      4.20 o 
  12   2   5        1.17       -0.63      2.41 o 
  13   2   5       11.78        8.46      2.77 o 
  14   2   5        0.33        4.08      2.55 o 
 -16   3   5       50.82       41.10      3.54 o 
 -15   3   5       67.68       59.71      3.07 o 
 -14   3   5       19.77       24.79      2.46 o 
 -13   3   5        2.35        2.94      1.35 o 
 -12   3   5      125.84      123.75      2.80 o 
 -11   3   5      104.23      104.80      3.39 o 
 -10   3   5      177.15      186.52      4.58 o 
  -9   3   5      287.61      310.20      9.51 o 
  -8   3   5      117.18      125.09      4.70 o 
  -7   3   5        0.00        0.09      0.89 o 
  -6   3   5      112.54      124.36      3.73 o 
  -5   3   5       84.36       90.65      1.59 o 
  -4   3   5      533.69      563.73      8.55 o 
  -3   3   5      370.05      377.45      4.39 o 
  -2   3   5        0.85        0.57      0.76 o 
  -1   3   5       10.25       14.79      1.00 o 
   0   3   5      318.18      310.69     13.47 o 
   1   3   5       35.75       32.28      1.36 o 
   2   3   5      547.50      518.38      7.30 o 
   3   3   5       40.83       38.70      1.64 o 
   4   3   5       42.92       46.31      1.88 o 
   5   3   5       59.31       65.88      3.74 o 
   6   3   5        2.71        3.84      1.20 o 
   7   3   5       44.15       33.90      2.67 o 
   8   3   5      114.78      113.82      4.07 o 
   9   3   5       35.10       35.52      2.95 o 
  10   3   5       38.72       44.10      3.59 o 
  11   3   5       40.02       39.93      3.53 o 
  12   3   5       11.36        9.11      2.74 o 
  13   3   5        0.90        2.36      2.62 o 
 -16   4   5        5.95        1.24      2.91 o 
 -15   4   5        6.58        5.60      2.08 o 
 -14   4   5        0.02       -1.04      1.83 o 
 -13   4   5       12.60       12.86      2.19 o 
 -12   4   5      154.38      154.12      3.30 o 
 -11   4   5       83.61       86.91      2.67 o 
 -10   4   5       47.32       45.96      2.14 o 
  -9   4   5       18.86       19.81      1.61 o 
  -8   4   5        0.05        0.54      1.15 o 
  -7   4   5      111.59      123.17      2.59 o 
  -6   4   5       11.18        9.52      1.37 o 
  -5   4   5      184.84      180.23      3.20 o 
  -4   4   5       11.70       19.53      1.52 o 
  -3   4   5       25.77       24.16      1.65 o 
  -2   4   5        0.18        1.30      1.02 o 
  -1   4   5      253.59      264.51      3.67 o 
   0   4   5       80.68       74.49      2.52 o 
   1   4   5       19.92       17.49      2.50 o 
   2   4   5       20.85       28.22      2.21 o 
   3   4   5       35.31       32.67      2.53 o 
   4   4   5        0.80        2.20      1.54 o 
   5   4   5       50.72       55.59      3.14 o 
   6   4   5      101.48      106.63      4.50 o 
   7   4   5        7.64        8.85      2.19 o 
   8   4   5        0.13       -0.23      2.18 o 
   9   4   5       35.20       41.29      3.51 o 
  10   4   5       23.51       27.69      3.17 o 
  11   4   5       90.09       88.21      4.45 o 
  12   4   5        0.58       -0.47      2.54 o 
 -14   5   5       34.56       37.04      3.53 o 
 -13   5   5        2.70        2.29      2.02 o 
 -12   5   5        5.28        5.89      2.04 o 
 -11   5   5        1.81        2.62      1.56 o 
 -10   5   5       17.62       20.22      1.94 o 
  -9   5   5      109.96      122.64      3.31 o 
  -8   5   5       54.46       60.17      2.36 o 
  -7   5   5       10.31       10.96      1.71 o 
  -6   5   5      147.76      147.95      5.33 o 
  -5   5   5       17.46       19.92      1.98 o 
  -4   5   5       95.96      103.43      2.98 o 
  -3   5   5        0.02       -1.38      1.26 o 
  -2   5   5       47.57       45.46      2.20 o 
  -1   5   5        9.13       10.54      1.48 o 
   0   5   5        4.04        2.09      1.52 o 
   1   5   5       60.94       50.14      4.34 o 
   2   5   5        0.03        1.34      1.60 o 
   3   5   5        0.87        1.38      3.20 o 
   4   5   5       14.45       13.37      2.19 o 
   5   5   5        0.09       -0.42      1.90 o 
   6   5   5       19.13       18.64      2.57 o 
   7   5   5       59.37       65.95      3.70 o 
   8   5   5       14.06       11.85      2.64 o 
   9   5   5        0.40        2.71      2.44 o 
  10   5   5        0.46       -1.86      2.54 o 
  11   5   5       17.74        8.88      3.08 o 
 -12   6   5       30.69       27.50      2.51 o 
 -11   6   5        2.60        4.36      1.92 o 
 -10   6   5       35.10       37.00      2.53 o 
  -9   6   5        1.32        0.96      1.63 o 
  -8   6   5       38.26       44.27      2.81 o 
  -7   6   5        0.45       -1.20      1.70 o 
  -6   6   5       24.18       25.05      2.36 o 
  -5   6   5        1.57       -2.36      1.57 o 
  -4   6   5       45.38       45.00      4.30 o 
  -3   6   5       32.84       34.90      2.37 o 
  -2   6   5        8.92        7.42      2.12 o 
  -1   6   5       73.79       71.78      3.65 o 
   0   6   5       42.01       39.49      3.05 o 
   1   6   5        3.75        4.58      3.07 o 
   2   6   5       11.57       17.01      2.55 o 
   3   6   5        8.80       13.04      3.45 o 
   4   6   5        8.01        7.82      2.33 o 
   5   6   5        0.82        2.66      2.19 o 
   6   6   5       67.13       62.59      3.68 o 
   7   6   5        5.07        1.95      2.50 o 
   8   6   5        4.41        3.42      2.80 o 
   9   6   5       35.94       30.80      5.83 o 
 -10   7   5       11.62        7.72      2.15 o 
  -9   7   5        0.39        0.03      1.94 o 
  -8   7   5       36.31       38.29      3.56 o 
  -7   7   5        1.42        0.43      1.87 o 
  -6   7   5       49.49       46.97      2.87 o 
  -5   7   5        9.87        9.64      2.09 o 
  -4   7   5       50.04       46.39      3.54 o 
  -3   7   5       19.39       17.12      2.73 o 
  -2   7   5       15.21       10.99      2.48 o 
  -1   7   5        3.37        0.19      2.28 o 
   0   7   5       43.20       42.45      3.41 o 
   1   7   5      153.39      146.77      4.89 o 
   2   7   5       22.63       22.54      3.11 o 
   3   7   5        0.05       -2.64      2.34 o 
   4   7   5        2.41        0.66      2.43 o 
   5   7   5        1.96        4.46      2.60 o 
   6   7   5        0.18       -3.22      2.34 o 
  -5   8   5        0.36       -3.80      2.55 o 
  -4   8   5       12.97        8.06      3.93 o 
  -3   8   5       14.06       12.20      2.72 o 
  -2   8   5        2.59        8.10      2.68 o 
  -1   8   5        7.45        4.18      2.64 o 
   0   8   5        2.90        0.22      2.50 o 
   1   8   5       61.00       62.97      4.27 o 
 -18   0   6      781.58      735.80     14.38 o 
 -17   0   6     1925.91     2002.47     24.31 o 
 -16   0   6     5504.67     5571.42     45.45 o 
 -15   0   6     1345.95     1401.35     18.64 o 
 -14   0   6     1675.18     1500.47     18.62 o 
 -13   0   6      304.45      319.10      8.08 o 
 -12   0   6     5320.57     5431.14    149.22 o 
 -11   0   6     9688.50    10211.11    127.65 o 
 -10   0   6     5954.29     5972.97    165.11 o 
  -9   0   6      988.09      985.37     17.16 o 
  -8   0   6      599.37      604.70      7.48 o 
  -7   0   6        6.45        6.40      3.48 o 
  -6   0   6    15131.89    13093.57     79.90 o 
  -5   0   6    13158.23    11018.38     68.05 o 
  -4   0   6      606.94      421.57      6.52 o 
  -3   0   6     3886.02     3619.32     25.71 o 
  -2   0   6     1157.14     1110.26     22.49 o 
  -1   0   6    13073.36    12827.76    392.23 o 
   0   0   6     2253.60     1861.35     10.65 o 
   1   0   6      374.71      299.49      4.34 o 
   2   0   6       10.61       43.89      9.85 o 
   3   0   6      594.35      590.74     10.38 o 
   4   0   6      646.14      624.74     23.19 o 
   5   0   6     7617.54     8313.40    137.36 o 
   6   0   6     1383.38     1427.31     14.46 o 
   7   0   6     1039.07     1070.90     10.01 o 
   8   0   6     1028.67      966.75     13.62 o 
   9   0   6      178.55      199.91      7.59 o 
  10   0   6      823.80      806.58      9.74 o 
  11   0   6     1820.84     1695.48     22.19 o 
  12   0   6      391.64      370.64     10.25 o 
  13   0   6      266.36      270.42      9.40 o 
  14   0   6      370.35      304.36     10.56 o 
 -18   1   6     3069.45     2881.91    127.54 o 
 -17   1   6      312.71      296.33      6.36 o 
 -16   1   6      910.33      895.69     10.65 o 
 -15   1   6     1986.16     1972.23     94.71 o 
 -14   1   6     1568.47     1803.82     32.08 o 
 -13   1   6     2433.06     2325.35     41.89 o 
 -12   1   6     1936.36     1868.64     24.48 o 
 -11   1   6      320.19      346.53      3.94 o 
 -10   1   6     3538.21     3908.33    103.36 o 
  -9   1   6     5824.14     6284.95     42.01 o 
  -8   1   6     9989.52    10037.48    213.07 o 
  -7   1   6     3772.43     3534.04     17.68 o 
  -6   1   6     3671.27     3648.48     70.85 o 
  -5   1   6     3181.06     3490.71     67.28 o 
  -4   1   6     1919.43     2079.58     51.25 o 
  -3   1   6     2381.41     2176.15     44.46 o 
  -2   1   6    13395.31    13384.68    196.00 o 
  -1   1   6     7659.22     8011.71     66.46 o 
   0   1   6       27.68       31.64      1.67 o 
   1   1   6     4342.74     4398.72     34.61 o 
   2   1   6     5001.41     5110.13     42.74 o 
   3   1   6     9833.34    10933.57    132.33 o 
   4   1   6     4644.81     4836.35     55.18 o 
   5   1   6     1225.11     1147.50      9.95 o 
   6   1   6       30.28       31.33      4.18 o 
   7   1   6      345.75      383.86      6.23 o 
   8   1   6     1706.25     1810.57     10.13 o 
   9   1   6     4024.48     3995.01     41.40 o 
  10   1   6     1065.17     1069.79      9.26 o 
  11   1   6      770.19      732.20     26.88 o 
  12   1   6      446.02      400.33      8.98 o 
  13   1   6      166.26      192.51      5.88 o 
 -17   2   6      555.23      534.93     14.38 o 
 -16   2   6     2853.62     2815.46     22.23 o 
 -15   2   6     1432.64     1385.03     13.26 o 
 -14   2   6     1143.76     1048.43     11.17 o 
 -13   2   6       54.06       51.96      2.62 o 
 -12   2   6      842.02      856.11      7.57 o 
 -11   2   6     5090.09     5244.08     41.25 o 
 -10   2   6     5927.20     5865.30     88.57 o 
  -9   2   6     3805.72     4001.20     20.92 o 
  -8   2   6      204.31      195.40      2.47 o 
  -7   2   6      866.63      989.47     15.04 o 
  -6   2   6     6810.70     7385.35     54.54 o 
  -5   2   6    11513.94    12100.12    134.58 o 
  -4   2   6     9102.64     9558.29     98.55 o 
  -3   2   6     8758.07     9512.61     72.71 o 
  -2   2   6      733.36      737.36     26.94 o 
  -1   2   6     7482.40     7427.35     93.91 o 
   0   2   6     4218.83     3826.12     55.80 o 
   1   2   6     6186.78     6011.85     24.39 o 
   2   2   6     6448.33     6766.26    112.49 o 
   3   2   6     1568.89     1619.10     20.59 o 
   4   2   6     1229.88     1210.90      6.87 o 
   5   2   6     6488.60     7182.25     40.18 o 
   6   2   6     3559.80     3615.25     34.34 o 
   7   2   6     4086.32     4214.11     19.36 o 
   8   2   6     1955.85     1923.42     18.50 o 
   9   2   6      299.59      315.61      9.97 o 
  10   2   6      786.74      739.31     23.72 o 
  11   2   6     1873.26     1814.36     19.46 o 
  12   2   6     1005.61     1037.48     13.22 o 
  13   2   6      474.76      496.37     11.88 o 
 -17   3   6      601.54      574.55     24.68 o 
 -16   3   6      205.22      191.05      5.54 o 
 -15   3   6      466.05      462.96      7.97 o 
 -14   3   6      563.96      578.22      8.64 o 
 -13   3   6     1685.04     1606.65     12.10 o 
 -12   3   6     1927.90     1902.10     12.64 o 
 -11   3   6      546.61      556.28     10.13 o 
 -10   3   6        5.52       11.99      1.39 o 
  -9   3   6     2207.41     2321.68     40.08 o 
  -8   3   6     3061.92     2966.82    103.82 o 
  -7   3   6     5110.45     5454.17     41.87 o 
  -6   3   6     3927.88     4083.77     44.39 o 
  -5   3   6      102.80      104.01      1.71 o 
  -4   3   6       38.79       32.46      2.95 o 
  -3   3   6      525.06      358.12      6.33 o 
  -2   3   6     8868.56     8745.60    193.40 o 
  -1   3   6     9741.43     9537.47    261.10 o 
   0   3   6       82.13       63.51      2.79 o 
   1   3   6       87.57       78.18      3.54 o 
   2   3   6     3764.20     3634.45     57.40 o 
   3   3   6     4003.55     4056.70     29.72 o 
   4   3   6     8323.52     8916.96    100.28 o 
   5   3   6     1524.81     1553.16      8.55 o 
   6   3   6        3.38        7.88      1.56 o 
   7   3   6      275.69      311.86      6.11 o 
   8   3   6     1164.44     1233.94     13.82 o 
   9   3   6     4223.10     4247.72     28.23 o 
  10   3   6     1526.22     1549.55     15.36 o 
  11   3   6      615.17      625.63     21.80 o 
  12   3   6      248.86      256.91      6.83 o 
 -16   4   6     1988.74     2008.93     43.58 o 
 -15   4   6     1593.07     1567.80     49.16 o 
 -14   4   6      753.49      727.26     44.09 o 
 -13   4   6        9.75        7.47      1.95 o 
 -12   4   6      856.17      811.78     22.53 o 
 -11   4   6     3943.60     4133.01     88.93 o 
 -10   4   6     3034.53     3239.34     81.29 o 
  -9   4   6     2102.64     2258.57     80.04 o 
  -8   4   6        9.83       15.38      1.47 o 
  -7   4   6      215.25      258.39      3.51 o 
  -6   4   6     4151.92     4390.12     33.13 o 
  -5   4   6     3905.84     4024.08    149.81 o 
  -4   4   6     3107.29     3183.72     81.41 o 
  -3   4   6     1123.38     1138.95     19.03 o 
  -2   4   6       24.74       21.65      1.35 o 
  -1   4   6     2039.58     1954.32     74.58 o 
   0   4   6     1167.31     1029.78     27.24 o 
   1   4   6     1328.59     1339.33     34.49 o 
   2   4   6     1428.15     1505.84     51.68 o 
   3   4   6        8.15        6.93      1.29 o 
   4   4   6      434.59      438.65     14.80 o 
   5   4   6     1845.24     1890.91     14.80 o 
   6   4   6     1212.86     1192.16     50.10 o 
   7   4   6     1447.79     1524.70     23.69 o 
   8   4   6      409.83      432.61      7.68 o 
   9   4   6       45.82       55.70      3.80 o 
  10   4   6      418.32      464.67      8.67 o 
  11   4   6      862.58      868.86     12.19 o 
 -14   5   6     1033.13     1068.04    113.13 o 
 -13   5   6      980.02      988.28     42.44 o 
 -12   5   6      579.52      591.72     28.77 o 
 -11   5   6      752.05      798.02     28.84 o 
 -10   5   6      113.95      121.66      4.77 o 
  -9   5   6     4013.95     4318.78     91.69 o 
  -8   5   6     1942.35     2011.09     32.36 o 
  -7   5   6     1716.88     1867.78     37.14 o 
  -6   5   6     1036.37     1132.54     42.28 o 
  -5   5   6      348.63      374.15     16.38 o 
  -4   5   6     1096.61     1081.05     35.17 o 
  -3   5   6     1429.35     1416.43     44.17 o 
  -2   5   6     2871.83     2950.36    126.34 o 
  -1   5   6     1854.37     1871.74     60.60 o 
   0   5   6       66.81       64.32      3.02 o 
   1   5   6       66.59       53.31     10.49 o 
   2   5   6     3650.06     3592.40    224.94 o 
   3   5   6      941.72      981.64     16.32 o 
   4   5   6     2446.63     2515.81     64.64 o 
   5   5   6      143.13      150.44      4.64 o 
   6   5   6        1.36       -1.03      1.92 o 
   7   5   6      249.90      245.96     10.90 o 
   8   5   6      576.63      600.70      9.95 o 
   9   5   6     1229.74     1223.54     14.04 o 
  10   5   6      381.25      417.84      8.78 o 
 -12   6   6      527.07      544.62     31.96 o 
 -11   6   6     1552.58     1624.26     75.13 o 
 -10   6   6     1235.73     1328.71     73.37 o 
  -9   6   6      453.06      490.69     12.41 o 
  -8   6   6       91.09      104.73      4.77 o 
  -7   6   6       43.11       44.27      2.95 o 
  -6   6   6     2339.52     2332.14     91.09 o 
  -5   6   6     1848.07     1881.16     49.83 o 
  -4   6   6      892.35      893.43     47.50 o 
  -3   6   6      494.10      478.05     13.61 o 
  -2   6   6      513.60      486.32      7.22 o 
  -1   6   6     1603.69     1574.88     13.97 o 
   0   6   6      951.44      915.71     10.43 o 
   1   6   6      968.62      977.70     28.28 o 
   2   6   6      564.03      538.21     26.34 o 
   3   6   6      187.07      173.18     14.83 o 
   4   6   6      692.47      638.34     28.73 o 
   5   6   6     1098.15     1094.47     71.59 o 
   6   6   6      660.03      673.41     10.06 o 
   7   6   6      530.27      552.37      9.38 o 
   8   6   6      366.07      371.96      8.19 o 
 -10   7   6        3.10        0.93      2.45 o 
  -9   7   6      775.66      788.54     26.05 o 
  -8   7   6      522.55      531.72     19.95 o 
  -7   7   6      537.25      565.66     38.42 o 
  -6   7   6      308.40      316.38     13.80 o 
  -5   7   6      144.26      131.02      5.49 o 
  -4   7   6      144.17      118.08      3.68 o 
  -3   7   6      365.87      339.76      7.51 o 
  -2   7   6      953.43      918.01     19.30 o 
  -1   7   6      766.60      762.80     10.31 o 
   0   7   6      128.34      114.33      4.54 o 
   1   7   6        6.24        5.11      4.59 o 
   2   7   6     1021.44     1012.56     28.06 o 
   3   7   6      443.67      452.86      8.36 o 
   4   7   6      985.61     1046.93     13.05 o 
   5   7   6      213.98      225.95     11.78 o 
  -4   8   6      323.87      351.19     20.57 o 
  -3   8   6      138.26      156.73      5.56 o 
  -2   8   6       57.50       53.73      3.96 o 
  -1   8   6      132.38      112.18      4.91 o 
   0   8   6      169.52      179.56     12.69 o 
 -18   1   7       28.69       22.60      4.09 o 
 -17   1   7       11.15        7.40      2.41 o 
 -16   1   7      125.28      116.66      4.37 o 
 -15   1   7        4.15        3.75      2.15 o 
 -14   1   7       16.13       22.25      2.68 o 
 -13   1   7       33.90       29.80      2.73 o 
 -12   1   7       50.25       56.69      3.04 o 
 -11   1   7      321.27      309.60     25.06 o 
 -10   1   7       45.47       48.19      4.28 o 
  -9   1   7        7.85       12.09      1.93 o 
  -8   1   7      163.66      161.98      4.67 o 
  -7   1   7        5.44        4.28      0.91 o 
  -6   1   7       40.48       43.07      3.80 o 
  -5   1   7      181.95      165.65     11.52 o 
  -4   1   7       24.78       22.74      1.66 o 
  -3   1   7      369.09      320.18     11.37 o 
  -2   1   7       26.34       28.03      1.05 o 
  -1   1   7       20.58       23.37      0.84 o 
   0   1   7        0.17       -0.32      0.47 o 
   1   1   7       51.32       53.18      1.28 o 
   2   1   7       26.80       21.93      1.10 o 
   3   1   7       54.71       54.46      1.69 o 
   4   1   7      223.86      226.12      3.06 o 
   5   1   7       33.97       27.91      1.64 o 
   6   1   7       40.00       38.49      1.81 o 
   7   1   7        4.71        5.46      1.26 o 
   8   1   7       15.16       16.27      1.90 o 
   9   1   7       34.13       35.53      2.04 o 
  10   1   7        1.39        1.82      1.62 o 
  11   1   7       43.43       38.19      2.62 o 
  12   1   7        3.57        4.12      2.42 o 
  13   1   7        0.51        1.32      2.32 o 
 -17   2   7       34.44       26.77      3.05 o 
 -16   2   7       67.64       57.89      3.56 o 
 -15   2   7       62.03       54.20      3.68 o 
 -14   2   7      224.71      214.67      5.39 o 
 -13   2   7       22.50       24.56      4.85 o 
 -12   2   7        0.08       -1.97      1.61 o 
 -11   2   7       17.49       24.25      2.51 o 
 -10   2   7       14.80       22.37      1.76 o 
  -9   2   7      106.66      109.10      2.64 o 
  -8   2   7       16.07       17.15      1.38 o 
  -7   2   7       18.67       14.84      0.93 o 
  -6   2   7        7.12       12.12      2.24 o 
  -5   2   7       60.83       61.34      1.82 o 
  -4   2   7      782.95      836.41     18.25 o 
  -3   2   7      576.69      597.35     15.05 o 
  -2   2   7      740.83      734.73     16.11 o 
  -1   2   7       29.22       23.04      1.05 o 
   0   2   7       25.69       22.15      0.96 o 
   1   2   7        0.56       -0.16      0.58 o 
   2   2   7        2.95        3.09      0.74 o 
   3   2   7       22.25       26.50      1.43 o 
   4   2   7        0.02       -0.04      1.05 o 
   5   2   7       10.52        7.73      1.26 o 
   6   2   7       27.91       31.84      1.78 o 
   7   2   7       12.28       13.59      1.50 o 
   8   2   7       19.30       15.58      1.62 o 
   9   2   7      109.49      101.86      5.17 o 
  10   2   7       66.98       61.48      3.90 o 
  11   2   7        1.49        3.11      2.53 o 
  12   2   7        0.53       -0.37      2.60 o 
 -17   3   7       96.89       93.35      4.63 o 
 -16   3   7        0.58        2.04      2.52 o 
 -15   3   7       60.97       67.14      3.90 o 
 -14   3   7        4.45        3.47      2.15 o 
 -13   3   7        1.93       -0.22      1.96 o 
 -12   3   7       73.54       72.75      8.24 o 
 -11   3   7       32.95       36.73      2.33 o 
 -10   3   7       30.11       35.18      2.31 o 
  -9   3   7      264.36      304.76      4.52 o 
  -8   3   7       98.21      106.24      2.27 o 
  -7   3   7       54.58       53.67      1.73 o 
  -6   3   7      193.66      199.63      2.33 o 
  -5   3   7       15.25       14.57      0.99 o 
  -4   3   7       67.56       65.68      1.51 o 
  -3   3   7      183.63      188.11      3.31 o 
  -2   3   7       39.67       36.30      1.92 o 
  -1   3   7       15.41       19.49      1.30 o 
   0   3   7       23.23       17.09      1.12 o 
   1   3   7        0.43        1.83      0.79 o 
   2   3   7       50.02       49.08      1.81 o 
   3   3   7      278.53      288.96      3.52 o 
   4   3   7      166.52      175.30      2.96 o 
   5   3   7        6.58        7.53      1.27 o 
   6   3   7       27.90       29.32      1.79 o 
   7   3   7       20.62       21.31      2.66 o 
   8   3   7       33.65       37.64      3.23 o 
   9   3   7        8.29        8.71      2.57 o 
  10   3   7        9.43        9.76      2.77 o 
  11   3   7        4.49        1.70      2.59 o 
  12   3   7        1.39        1.11      2.75 o 
 -16   4   7       26.68       19.62      3.22 o 
 -15   4   7       80.23       76.58     11.57 o 
 -14   4   7        8.54       13.44      2.72 o 
 -13   4   7       66.71       60.44      3.63 o 
 -12   4   7       69.96       68.27      4.15 o 
 -11   4   7       21.85       28.84      2.40 o 
 -10   4   7        1.38        1.48      1.81 o 
  -9   4   7       33.79       39.20      2.56 o 
  -8   4   7       88.71       96.27      2.50 o 
  -7   4   7      168.71      178.79      4.23 o 
  -6   4   7       35.16       38.15      1.90 o 
  -5   4   7       22.00       20.96      1.54 o 
  -4   4   7       59.50       59.10      1.90 o 
  -3   4   7      260.50      274.72      5.68 o 
  -2   4   7       61.07       60.40      1.89 o 
  -1   4   7       55.13       48.00      1.71 o 
   0   4   7       49.94       44.25      2.53 o 
   1   4   7      228.65      232.88      5.86 o 
   2   4   7       27.50       30.68      1.64 o 
   3   4   7        8.85       10.18      1.87 o 
   4   4   7       69.33       76.92      3.57 o 
   5   4   7       14.86       13.97      2.35 o 
   6   4   7       27.88       24.69      2.70 o 
   7   4   7       11.29       11.65      2.48 o 
   8   4   7       52.19       56.19      3.81 o 
   9   4   7       11.71       12.09      2.93 o 
  10   4   7        6.34       10.31      2.90 o 
  11   4   7        5.33        5.04      2.77 o 
 -14   5   7        5.42        4.35      2.98 o 
 -13   5   7       12.05       12.86      2.98 o 
 -12   5   7       11.48       16.16      5.07 o 
 -11   5   7       52.99       62.13      3.25 o 
 -10   5   7        0.27       -1.25      1.93 o 
  -9   5   7       31.66       36.90      2.62 o 
  -8   5   7       53.90       54.72      2.89 o 
  -7   5   7       13.84       15.73      1.71 o 
  -6   5   7       68.72       64.62      2.38 o 
  -5   5   7       11.88       10.08      1.69 o 
  -4   5   7       86.70       87.59      2.85 o 
  -3   5   7       13.04       15.48      1.75 o 
  -2   5   7       25.92       29.92      2.13 o 
  -1   5   7        3.91        3.96      2.22 o 
   0   5   7       25.38       31.36      2.93 o 
   1   5   7       12.34       13.53      2.13 o 
   2   5   7       41.91       41.44      5.58 o 
   3   5   7      129.23      142.67      4.41 o 
   4   5   7       17.07       19.79      2.61 o 
   5   5   7       13.87       14.59      2.45 o 
   6   5   7       49.15       45.46      3.40 o 
   7   5   7       29.57       37.94      3.49 o 
   8   5   7        2.84        4.03      2.60 o 
   9   5   7       11.99       14.31      4.05 o 
 -12   6   7       31.91       24.59      3.54 o 
 -11   6   7      139.40      143.89      7.96 o 
 -10   6   7        5.53        2.08      2.15 o 
  -9   6   7        5.10        5.06      2.12 o 
  -8   6   7       52.69       53.18      3.11 o 
  -7   6   7       45.13       54.80      2.56 o 
  -6   6   7        7.04        7.80      1.88 o 
  -5   6   7       72.32       70.35      3.07 o 
  -4   6   7        2.27       -2.17      1.65 o 
  -3   6   7        0.40       -1.23      1.45 o 
  -2   6   7        2.49       -0.15      1.51 o 
  -1   6   7       13.49       14.82      2.30 o 
   0   6   7       65.74       70.20      4.50 o 
   1   6   7      155.73      168.73      4.96 o 
   2   6   7       16.21       17.42      2.66 o 
   3   6   7        1.28        3.32      3.32 o 
   4   6   7       45.63       49.59      3.63 o 
   5   6   7       28.68       29.73      3.27 o 
   6   6   7        5.67        3.32      2.59 o 
   7   6   7       18.82       16.28      3.15 o 
  -9   7   7       13.90        8.11      2.45 o 
  -8   7   7        0.01       -3.08      2.06 o 
  -7   7   7        8.33        6.60      2.82 o 
  -6   7   7       47.10       43.82      2.82 o 
  -5   7   7        5.09        6.78      2.04 o 
  -4   7   7       30.11       32.58      2.59 o 
  -3   7   7        2.18       -0.68      2.14 o 
  -2   7   7        1.57        3.89      2.25 o 
  -1   7   7       36.99       33.69      3.18 o 
   0   7   7        2.30        0.98      2.34 o 
   1   7   7       11.40       16.15      3.33 o 
   2   7   7        1.82        3.39      2.37 o 
   3   7   7       14.21       19.90      3.14 o 
   4   7   7        5.34        6.69      2.82 o 
 -18   0   8     1158.20     1149.03     19.07 o 
 -17   0   8      312.94      327.79     10.11 o 
 -16   0   8     1344.04     1295.27     18.75 o 
 -15   0   8     4080.63     3985.45     36.45 o 
 -14   0   8     2009.76     1997.74     22.86 o 
 -13   0   8     2159.40     2072.52     22.82 o 
 -12   0   8      900.44      890.74     14.01 o 
 -11   0   8     2650.95     2759.67     26.46 o 
 -10   0   8     4288.57     4591.02     37.12 o 
  -9   0   8     5733.12     5438.15     40.56 o 
  -8   0   8     8004.13     7342.39     50.52 o 
  -7   0   8     2414.17     2481.21     22.92 o 
  -6   0   8     6318.06     5899.15     42.08 o 
  -5   0   8     5757.83     5673.27     39.99 o 
  -4   0   8     9718.76     8834.94     56.24 o 
  -3   0   8     1665.90     1402.97     12.14 o 
  -2   0   8    11313.00    11447.97    179.84 o 
  -1   0   8      107.70       57.19      8.26 o 
   0   0   8     1559.35     1391.00     14.56 o 
   1   0   8     6816.00     7268.60     80.56 o 
   2   0   8     5397.22     5614.75     42.09 o 
   3   0   8     6813.62     6810.98     32.92 o 
   4   0   8     2388.85     2346.33     17.85 o 
   5   0   8       10.28        7.99      1.81 o 
   6   0   8       74.13       82.64      7.70 o 
   7   0   8     2476.67     2592.17     28.53 o 
   8   0   8     1087.75     1116.45     20.85 o 
   9   0   8     2166.54     2207.93     17.58 o 
  10   0   8       63.56       75.31      7.83 o 
  11   0   8      372.26      354.58      7.15 o 
  12   0   8      296.38      270.25      9.66 o 
 -18   1   8      934.03      917.32     11.57 o 
 -17   1   8     1735.30     1616.52     15.62 o 
 -16   1   8     1365.20     1387.64     14.17 o 
 -15   1   8      326.37      327.85      6.58 o 
 -14   1   8     1094.86      988.22     11.34 o 
 -13   1   8      644.71      770.52     13.78 o 
 -12   1   8     3536.70     3741.65    141.32 o 
 -11   1   8     5248.99     5238.37    388.86 o 
 -10   1   8     6160.59     6105.99     81.65 o 
  -9   1   8        5.80        4.50      1.59 o 
  -8   1   8      886.61      920.63     37.39 o 
  -7   1   8     2250.39     2194.84     36.05 o 
  -6   1   8     5900.68     5981.69    279.48 o 
  -5   1   8     3221.34     2990.71     72.13 o 
  -4   1   8     4395.70     4189.02     50.23 o 
  -3   1   8     4883.41     5110.16     34.17 o 
  -2   1   8     4063.50     4075.64     25.90 o 
  -1   1   8     2767.13     2604.22     51.40 o 
   0   1   8     3302.47     3152.62     38.51 o 
   1   1   8     5636.50     5691.25     72.50 o 
   2   1   8       70.90       90.13      2.01 o 
   3   1   8     2525.86     2564.89     26.61 o 
   4   1   8     3518.38     3743.44     35.55 o 
   5   1   8      513.00      566.43      5.06 o 
   6   1   8     1576.97     1614.77     29.75 o 
   7   1   8     3485.27     3599.51     44.93 o 
   8   1   8      797.68      771.06      6.73 o 
   9   1   8      401.58      459.64      5.39 o 
  10   1   8      909.42      888.87     11.69 o 
  11   1   8      946.18      940.19      9.52 o 
  12   1   8      269.45      262.28      6.81 o 
 -17   2   8       20.91       13.53      3.29 o 
 -16   2   8      136.89      138.41      4.86 o 
 -15   2   8     1546.26     1450.04     14.30 o 
 -14   2   8     2092.92     2049.47     24.20 o 
 -13   2   8     1530.12     1560.22     75.93 o 
 -12   2   8      153.71      146.68      4.44 o 
 -11   2   8       55.28       63.54      3.36 o 
 -10   2   8       66.33       78.59      3.43 o 
  -9   2   8     4072.15     4012.96     55.29 o 
  -8   2   8     5354.90     5306.66     22.33 o 
  -7   2   8     1675.13     1780.10     14.64 o 
  -6   2   8      473.30      486.12      7.74 o 
  -5   2   8        9.80       16.06      1.85 o 
  -4   2   8     2343.86     2318.16     36.53 o 
  -3   2   8     2497.73     2498.30     31.37 o 
  -2   2   8     7009.83     7635.80    139.06 o 
  -1   2   8       15.40       21.53      3.94 o 
   0   2   8       65.70       75.89      2.04 o 
   1   2   8     1730.97     1870.95     36.36 o 
   2   2   8     6121.45     6221.20     89.05 o 
   3   2   8     6454.12     6747.84     82.53 o 
   4   2   8     3529.02     3634.44     30.64 o 
   5   2   8       43.91       42.97      2.16 o 
   6   2   8        6.98        7.82      1.35 o 
   7   2   8     2518.00     2713.98     59.13 o 
   8   2   8     1741.16     1750.47     10.67 o 
   9   2   8     2439.74     2457.82     61.66 o 
  10   2   8      223.31      249.03      6.60 o 
  11   2   8      164.56      160.44      5.76 o 
  12   2   8      405.65      387.38      9.77 o 
 -16   3   8     2006.33     1969.87     31.33 o 
 -15   3   8      283.64      311.61      6.96 o 
 -14   3   8      427.74      395.36      7.41 o 
 -13   3   8       49.66       62.12      3.61 o 
 -12   3   8     2085.43     2188.29     23.55 o 
 -11   3   8     6671.02     6694.18    225.00 o 
 -10   3   8     3784.96     3802.75     27.73 o 
  -9   3   8        3.42        7.54      2.03 o 
  -8   3   8      136.36      140.20      3.75 o 
  -7   3   8      503.60      526.39     10.88 o 
  -6   3   8     5559.70     6095.97     58.46 o 
  -5   3   8     3264.38     3359.39     17.67 o 
  -4   3   8     1622.49     1667.48     14.06 o 
  -3   3   8      702.58      784.71      8.76 o 
  -2   3   8      113.34       93.91      3.68 o 
  -1   3   8     1896.30     1760.25     26.33 o 
   0   3   8     3242.53     3038.34     67.85 o 
   1   3   8     2791.17     2738.46     43.30 o 
   2   3   8        1.86        2.85      1.47 o 
   3   3   8      119.38      112.89      2.50 o 
   4   3   8     1891.98     1976.43     10.61 o 
   5   3   8      498.53      490.19      4.98 o 
   6   3   8     1182.44     1146.78      7.98 o 
   7   3   8     2116.71     2194.60     40.89 o 
   8   3   8      228.78      227.92      5.92 o 
   9   3   8      106.18      120.26      7.96 o 
  10   3   8      923.38      926.41     12.41 o 
  11   3   8      675.98      713.82     47.15 o 
 -15   4   8     1462.66     1405.11     42.02 o 
 -14   4   8     2647.98     2629.60     62.41 o 
 -13   4   8      994.85     1026.81     38.20 o 
 -12   4   8      586.00      597.04     31.57 o 
 -11   4   8      584.10      564.11     25.29 o 
 -10   4   8      305.38      299.28     16.03 o 
  -9   4   8     5817.04     6224.83    247.19 o 
  -8   4   8     2866.58     3099.03    107.83 o 
  -7   4   8     2125.21     2193.09     73.32 o 
  -6   4   8      580.72      603.04     12.94 o 
  -5   4   8      564.79      521.61      4.82 o 
  -4   4   8     2472.59     2430.71     49.44 o 
  -3   4   8     3546.65     3504.33     57.21 o 
  -2   4   8     2474.76     2595.34     58.13 o 
  -1   4   8      428.93      406.48     12.12 o 
   0   4   8       17.32       32.61      4.11 o 
   1   4   8     1198.66     1162.36     10.99 o 
   2   4   8     4424.87     4336.16     55.01 o 
   3   4   8     1771.14     1762.21     20.40 o 
   4   4   8     2015.19     2236.01    138.90 o 
   5   4   8      194.49      180.98      4.88 o 
   6   4   8        8.05        6.97      2.25 o 
   7   4   8     1362.95     1477.74     37.88 o 
   8   4   8      848.89      860.80     11.54 o 
   9   4   8      762.17      768.01     17.96 o 
  10   4   8      184.32      201.62      6.28 o 
 -14   5   8      406.43      364.72     20.78 o 
 -13   5   8      366.53      339.74     42.91 o 
 -12   5   8      913.97      851.77     56.86 o 
 -11   5   8     2789.94     2750.85    216.83 o 
 -10   5   8     1041.75      976.51     32.08 o 
  -9   5   8      185.37      176.90      9.29 o 
  -8   5   8      251.18      260.75      8.37 o 
  -7   5   8     1051.00     1051.54     41.07 o 
  -6   5   8     2811.94     2958.72     78.67 o 
  -5   5   8     1284.60     1274.47     32.06 o 
  -4   5   8      780.00      768.59     24.77 o 
  -3   5   8     1527.92     1563.82     55.89 o 
  -2   5   8     1081.80     1086.42     23.03 o 
  -1   5   8     1463.71     1432.06     71.75 o 
   0   5   8     1513.55     1487.09     61.28 o 
   1   5   8     1322.12     1385.23     40.74 o 
   2   5   8      171.14      174.84     10.16 o 
   3   5   8      659.72      710.66     11.51 o 
   4   5   8     1573.80     1733.30     54.37 o 
   5   5   8      332.34      362.58     14.69 o 
   6   5   8      475.35      497.69     12.74 o 
   7   5   8     1102.05     1219.16     23.66 o 
   8   5   8      316.32      356.38      7.99 o 
 -12   6   8      204.12      212.40     10.32 o 
 -11   6   8      214.26      219.02      8.48 o 
 -10   6   8      100.23      112.39     13.38 o 
  -9   6   8     1467.72     1537.44     83.00 o 
  -8   6   8      379.49      420.30     21.81 o 
  -7   6   8      620.43      678.58     29.90 o 
  -6   6   8      168.42      175.65     10.89 o 
  -5   6   8      391.00      403.30     29.06 o 
  -4   6   8      629.12      643.85     27.97 o 
  -3   6   8      922.36      945.57     47.93 o 
  -2   6   8      634.46      648.78     44.98 o 
  -1   6   8      414.86      470.04     18.31 o 
   0   6   8       13.96       15.11      2.49 o 
   1   6   8      676.54      690.84      9.49 o 
   2   6   8     1513.00     1568.58     87.67 o 
   3   6   8      657.71      747.49     21.01 o 
   4   6   8     1141.31     1213.88     47.51 o 
   5   6   8        4.75        4.60      2.69 o 
   6   6   8      123.70      131.18      5.26 o 
  -9   7   8       18.51       16.20      3.15 o 
  -8   7   8       28.29       21.75      2.72 o 
  -7   7   8      106.79      112.51      4.11 o 
  -6   7   8      707.99      703.15     65.38 o 
  -5   7   8      502.75      549.80     61.08 o 
  -4   7   8      153.42      163.04     21.13 o 
  -3   7   8      188.05      183.16      5.45 o 
  -2   7   8      176.36      174.90      5.40 o 
  -1   7   8      118.20      115.05      4.75 o 
   0   7   8      480.18      544.01     17.42 o 
   1   7   8      524.87      566.31      9.35 o 
   2   7   8        4.50        3.58      2.59 o 
   3   7   8      187.64      182.14      8.12 o 
 -17   1   9       10.26        6.08      2.85 o 
 -16   1   9       59.56       60.01      3.79 o 
 -15   1   9        1.79        3.38      2.26 o 
 -14   1   9       24.16       32.22      3.16 o 
 -13   1   9       16.27       19.15      2.48 o 
 -12   1   9       36.66       38.72      2.84 o 
 -11   1   9        1.62        1.09      1.78 o 
 -10   1   9      236.81      235.08      9.54 o 
  -9   1   9       13.61       15.88      2.10 o 
  -8   1   9      195.99      214.77      5.09 o 
  -7   1   9        3.10        3.93      1.52 o 
  -6   1   9      228.19      236.40      6.00 o 
  -5   1   9      201.37      200.83      4.25 o 
  -4   1   9        9.66        9.52      0.90 o 
  -3   1   9      250.59      233.30      5.59 o 
  -2   1   9       22.25       18.80      0.88 o 
  -1   1   9      199.97      190.78      3.11 o 
   0   1   9       16.78       19.75      0.92 o 
   1   1   9       63.01       58.36      1.79 o 
   2   1   9        0.80       -0.03      1.00 o 
   3   1   9       82.97       77.92      3.70 o 
   4   1   9        0.66       -1.46      1.19 o 
   5   1   9       51.68       51.28      2.04 o 
   6   1   9        5.56        4.86      1.40 o 
   7   1   9       11.63        8.27      1.60 o 
   8   1   9        0.64       -1.95      1.33 o 
   9   1   9        1.87        0.52      1.51 o 
  10   1   9        6.79        4.65      1.70 o 
  11   1   9        5.05        4.98      2.51 o 
 -17   2   9       10.64       11.62      4.56 o 
 -16   2   9       22.54       15.69      2.86 o 
 -15   2   9       78.35       73.10      3.99 o 
 -14   2   9       14.66       24.27      2.98 o 
 -13   2   9       39.81       37.13      3.18 o 
 -12   2   9        4.96        4.12      2.19 o 
 -11   2   9       94.92       98.64      4.09 o 
 -10   2   9        3.22        7.12      2.01 o 
  -9   2   9       45.31       42.97      2.14 o 
  -8   2   9      254.11      242.83      3.77 o 
  -7   2   9      138.59      138.32      2.95 o 
  -6   2   9       65.82       59.22      2.08 o 
  -5   2   9       23.45       25.99      1.31 o 
  -4   2   9       13.82       16.69      1.36 o 
  -3   2   9      108.29      105.78      1.69 o 
  -2   2   9        1.33        2.61      0.73 o 
  -1   2   9       26.02       26.96      1.10 o 
   0   2   9      270.72      255.61      5.67 o 
   1   2   9       15.95       18.10      1.34 o 
   2   2   9        0.55        1.55      1.13 o 
   3   2   9       76.89       72.63      2.21 o 
   4   2   9      454.35      454.02      4.64 o 
   5   2   9      155.20      152.51      3.00 o 
   6   2   9        1.96        0.64      1.32 o 
   7   2   9       12.54       10.74      1.77 o 
   8   2   9        0.53       -0.12      1.50 o 
   9   2   9        7.18        8.52      2.14 o 
  10   2   9        5.70        5.38      2.79 o 
  11   2   9       20.85       19.24      3.17 o 
 -16   3   9       41.43       48.97      3.96 o 
 -15   3   9       22.00       24.86      3.35 o 
 -14   3   9        2.99        3.89      2.56 o 
 -13   3   9       57.35       53.81      5.29 o 
 -12   3   9      145.60      141.19      4.71 o 
 -11   3   9      330.98      338.98      7.89 o 
 -10   3   9       67.09       65.42      3.63 o 
  -9   3   9      119.12      132.11      4.37 o 
  -8   3   9        4.20        7.10      1.93 o 
  -7   3   9       47.04       47.15      2.16 o 
  -6   3   9       18.37       19.73      1.44 o 
  -5   3   9        2.44        3.81      1.52 o 
  -4   3   9      113.12      112.39      3.32 o 
  -3   3   9        3.35        4.04      0.92 o 
  -2   3   9      171.58      173.69      5.70 o 
  -1   3   9       26.51       29.81      1.39 o 
   0   3   9      165.16      159.74      4.41 o 
   1   3   9       75.16       80.77      3.24 o 
   2   3   9       38.70       43.16      2.50 o 
   3   3   9       20.13       22.68      3.35 o 
   4   3   9       58.21       64.27      2.36 o 
   5   3   9       33.89       36.39      2.07 o 
   6   3   9        0.00        0.45      1.38 o 
   7   3   9        3.30        2.03      1.86 o 
   8   3   9        1.68       -0.43      2.28 o 
   9   3   9        1.55       -1.73      2.35 o 
  10   3   9        4.47        1.27      2.73 o 
 -15   4   9        2.27        1.26      2.98 o 
 -14   4   9        0.39       -2.99      2.49 o 
 -13   4   9        0.80       -1.74      2.50 o 
 -12   4   9       55.04       54.77      3.79 o 
 -11   4   9       79.55       89.23      9.07 o 
 -10   4   9        1.88        2.15      2.41 o 
  -9   4   9        9.45       11.22      2.44 o 
  -8   4   9       10.63       10.85      2.63 o 
  -7   4   9      105.96      112.04      3.30 o 
  -6   4   9        0.11        0.74      1.51 o 
  -5   4   9        0.22       -0.22      1.39 o 
  -4   4   9        0.02        0.84      1.17 o 
  -3   4   9        0.09       -0.93      0.99 o 
  -2   4   9        1.93        2.27      1.05 o 
  -1   4   9       12.72       14.36      1.31 o 
   0   4   9      184.77      183.20      3.95 o 
   1   4   9       71.91       76.61      4.03 o 
   2   4   9        0.01        0.18      1.30 o 
   3   4   9       39.40       40.61      2.15 o 
   4   4   9      208.50      211.29      4.41 o 
   5   4   9       84.44       89.99      4.02 o 
   6   4   9       20.53       17.78      2.93 o 
   7   4   9        0.08        0.12      2.37 o 
   8   4   9        2.33        0.81      2.53 o 
   9   4   9       13.74       13.11      3.02 o 
 -14   5   9        0.80        0.15      2.62 o 
 -13   5   9       17.06       20.29      3.40 o 
 -12   5   9      161.23      160.64      8.25 o 
 -11   5   9      285.24      278.31     21.96 o 
 -10   5   9       36.87       44.66      4.37 o 
  -9   5   9        0.21        2.30      2.60 o 
  -8   5   9        7.84        8.58      2.49 o 
  -7   5   9       13.94       17.23      2.13 o 
  -6   5   9       34.95       38.30      2.64 o 
  -5   5   9        0.39        0.59      1.90 o 
  -4   5   9        9.17        8.71      2.42 o 
  -3   5   9       13.55       14.34      1.62 o 
  -2   5   9        9.83       11.99      1.47 o 
  -1   5   9       56.18       54.32      2.74 o 
   0   5   9       63.23       75.33      2.47 o 
   1   5   9      173.95      179.39      5.42 o 
   2   5   9        0.32       -0.32      2.06 o 
   3   5   9        0.31        3.75      2.39 o 
   4   5   9        1.09        3.50      2.31 o 
   5   5   9        7.24       10.46      2.95 o 
   6   5   9       27.61       24.73      3.24 o 
   7   5   9        0.21        4.40      3.86 o 
 -12   6   9        0.68        3.06      2.86 o 
 -11   6   9       53.61       55.51      4.35 o 
 -10   6   9        7.81        7.77      2.89 o 
  -9   6   9        3.15        3.07      2.69 o 
  -8   6   9        5.91        7.74      2.68 o 
  -7   6   9        0.34       -1.36      1.82 o 
  -6   6   9        2.83        1.94      1.85 o 
  -5   6   9        1.74        1.30      1.74 o 
  -4   6   9       11.40       14.27      2.76 o 
  -3   6   9       13.13       10.60      2.32 o 
  -2   6   9        1.96        0.06      1.59 o 
  -1   6   9        9.61        6.82      2.40 o 
   0   6   9       62.58       67.42      3.74 o 
   1   6   9       25.82       25.74      5.13 o 
   2   6   9        5.59        8.26      2.63 o 
   3   6   9        0.16        1.28      2.60 o 
   4   6   9       71.27       75.75      4.28 o 
   5   6   9        0.31       -2.18      2.67 o 
  -8   7   9       12.64        6.78      2.87 o 
  -7   7   9        9.70        8.77      2.42 o 
  -6   7   9       38.25       41.11      3.06 o 
  -5   7   9        1.45        1.40      2.03 o 
  -4   7   9        7.28        1.94      4.37 o 
  -3   7   9       10.45        3.36      3.67 o 
  -2   7   9        0.25       -1.33      3.42 o 
  -1   7   9       13.16       14.38      3.07 o 
   0   7   9       15.00       14.54      2.88 o 
   1   7   9       24.73       26.66      4.37 o 
   2   7   9        0.01       -0.21      2.64 o 
 -17   0  10     1444.33     1342.29     20.75 o 
 -16   0  10      502.72      495.34     12.05 o 
 -15   0  10      675.40      629.83     13.29 o 
 -14   0  10      113.57      143.99      6.66 o 
 -13   0  10     1726.83     1911.04     22.98 o 
 -12   0  10     3115.31     2848.36     28.30 o 
 -11   0  10     2266.42     2198.50     24.01 o 
 -10   0  10     5690.76     5567.58     43.70 o 
  -9   0  10      143.90      153.71      6.03 o 
  -8   0  10      492.98      503.32      9.84 o 
  -7   0  10     2349.34     2337.48     22.88 o 
  -6   0  10     4931.16     4728.51     36.29 o 
  -5   0  10     2241.89     2170.55     20.37 o 
  -4   0  10     3233.94     3228.89    105.19 o 
  -3   0  10     1590.92     1454.14     33.17 o 
  -2   0  10     3505.41     3320.93     82.74 o 
  -1   0  10     2040.63     1944.47     66.34 o 
   0   0  10     4938.32     4858.75     96.67 o 
   1   0  10     4067.56     3873.60    210.16 o 
   2   0  10      107.90       91.20      3.27 o 
   3   0  10     2342.42     2407.06     49.68 o 
   4   0  10      511.57      582.00     35.50 o 
   5   0  10      383.02      377.74      9.52 o 
   6   0  10     4472.61     4645.05     32.20 o 
   7   0  10      725.45      724.22      9.43 o 
   8   0  10      403.52      434.75     16.17 o 
   9   0  10      766.35      868.55     12.53 o 
  10   0  10      278.73      267.25      6.56 o 
 -17   1  10      181.55      186.12      5.77 o 
 -16   1  10     1284.34     1367.17     68.82 o 
 -15   1  10     3584.91     3376.70     70.56 o 
 -14   1  10      711.88      761.25     10.24 o 
 -13   1  10      500.87      502.46      7.98 o 
 -12   1  10      725.56      636.43     16.52 o 
 -11   1  10     1099.27     1129.55     28.32 o 
 -10   1  10      162.80      165.81      7.21 o 
  -9   1  10     8052.65     7729.55    321.97 o 
  -8   1  10      797.54      824.19     15.58 o 
  -7   1  10      642.52      623.05     10.62 o 
  -6   1  10     3142.13     2855.07     52.39 o 
  -5   1  10     2697.09     2542.73     46.32 o 
  -4   1  10     3719.49     3637.62     85.27 o 
  -3   1  10      891.44      794.19     11.40 o 
  -2   1  10     1799.56     1712.67     27.12 o 
  -1   1  10      107.91       89.97      1.71 o 
   0   1  10     1471.79     1462.11     36.38 o 
   1   1  10     1574.06     1547.96     43.69 o 
   2   1  10     7673.23     8060.85    132.51 o 
   3   1  10     1667.04     1692.64     31.33 o 
   4   1  10       60.35       63.23      3.19 o 
   5   1  10      126.23      117.41      3.59 o 
   6   1  10     2471.22     2608.25     13.32 o 
   7   1  10      955.42     1013.72      8.00 o 
   8   1  10      682.71      712.06      9.02 o 
   9   1  10      958.29      974.91     13.01 o 
  10   1  10        5.24        8.15      1.79 o 
 -17   2  10     2559.64     2435.83     74.89 o 
 -16   2  10      766.86      746.84     10.74 o 
 -15   2  10       87.13       79.74      4.19 o 
 -14   2  10       59.76       65.29      6.05 o 
 -13   2  10     1516.40     1576.86     21.21 o 
 -12   2  10     4872.34     5190.31     44.75 o 
 -11   2  10     2927.72     2843.11     28.96 o 
 -10   2  10     2012.30     1986.71     22.67 o 
  -9   2  10       78.64       75.59      2.64 o 
  -8   2  10       29.79       33.88      1.98 o 
  -7   2  10     2871.43     2796.98     14.90 o 
  -6   2  10     6234.72     6198.43     28.50 o 
  -5   2  10      819.59      905.46     13.67 o 
  -4   2  10      189.26      222.86      3.41 o 
  -3   2  10      305.17      316.52      9.13 o 
  -2   2  10     1372.06     1324.66     22.84 o 
  -1   2  10     2823.38     2768.91     42.75 o 
   0   2  10     3092.35     3234.97     61.73 o 
   1   2  10     1068.88     1106.38     31.20 o 
   2   2  10       77.76       82.49      6.12 o 
   3   2  10      972.37     1041.49     26.60 o 
   4   2  10      495.56      552.39      6.29 o 
   5   2  10      447.36      464.12      7.55 o 
   6   2  10     2570.96     2607.46     27.19 o 
   7   2  10      317.64      335.94      6.02 o 
   8   2  10      163.86      187.63      3.83 o 
   9   2  10      557.68      660.33     47.50 o 
  10   2  10      386.49      380.00     14.16 o 
 -16   3  10     1572.09     1608.25     60.32 o 
 -15   3  10     3602.08     3694.79    273.32 o 
 -14   3  10     2001.77     2023.94     40.56 o 
 -13   3  10      135.05      148.78      4.90 o 
 -12   3  10      476.32      475.75     11.00 o 
 -11   3  10      694.70      717.65     15.61 o 
 -10   3  10      912.18      921.97     10.67 o 
  -9   3  10     9199.96     9570.51    391.39 o 
  -8   3  10      880.27      979.19     32.11 o 
  -7   3  10       71.61       84.05      4.25 o 
  -6   3  10     1381.87     1484.25      9.84 o 
  -5   3  10     2151.64     2159.28     13.81 o 
  -4   3  10     4073.01     4297.73    100.18 o 
  -3   3  10     2135.54     2324.02     61.80 o 
  -2   3  10      164.49      223.17      3.06 o 
  -1   3  10       47.55       53.83      2.15 o 
   0   3  10      320.69      318.75     10.03 o 
   1   3  10     1694.85     1618.25     31.14 o 
   2   3  10     5709.20     6093.58    212.77 o 
   3   3  10      778.15      806.47     27.75 o 
   4   3  10       15.82       17.88      1.99 o 
   5   3  10        7.94       21.48      9.15 o 
   6   3  10     1466.39     1500.72     17.95 o 
   7   3  10      861.85      888.70     20.09 o 
   8   3  10      442.06      463.46     16.37 o 
   9   3  10      327.63      327.88      7.75 o 
 -15   4  10        3.47        7.87      2.90 o 
 -14   4  10      302.38      315.26      7.37 o 
 -13   4  10      769.78      808.34     23.37 o 
 -12   4  10     2930.77     3044.35     82.30 o 
 -11   4  10     2066.69     2082.71     19.07 o 
 -10   4  10      833.41      872.26     65.64 o 
  -9   4  10      142.18      150.64      8.03 o 
  -8   4  10      212.80      208.36      8.51 o 
  -7   4  10     2287.68     2270.88     51.71 o 
  -6   4  10     4451.85     4498.89    207.87 o 
  -5   4  10      740.72      769.08     34.60 o 
  -4   4  10      316.99      323.33      9.89 o 
  -3   4  10     1339.13     1406.11     30.97 o 
  -2   4  10     1001.33      984.53     35.81 o 
  -1   4  10     2783.59     2669.27     82.00 o 
   0   4  10     2030.78     2126.19     65.34 o 
   1   4  10      830.06      834.87     26.86 o 
   2   4  10       89.72       91.08      3.14 o 
   3   4  10      943.89      970.13     22.16 o 
   4   4  10      511.52      523.39      7.56 o 
   5   4  10      520.35      534.75      7.09 o 
   6   4  10     1239.40     1299.09     14.86 o 
   7   4  10      368.54      415.37     11.80 o 
   8   4  10      175.20      199.19      8.12 o 
 -13   5  10        6.57        7.75      2.69 o 
 -12   5  10      518.78      507.53     36.04 o 
 -11   5  10      211.62      211.21      6.02 o 
 -10   5  10      222.10      199.91     13.78 o 
  -9   5  10     1991.89     1994.52    120.63 o 
  -8   5  10      213.98      201.96      5.59 o 
  -7   5  10      144.31      125.56     12.47 o 
  -6   5  10      921.90      897.98     22.74 o 
  -5   5  10      918.32      924.76     66.06 o 
  -4   5  10      939.14      891.64     54.33 o 
  -3   5  10      827.69      794.54     56.59 o 
  -2   5  10      154.04      152.04      6.84 o 
  -1   5  10      505.64      506.57     28.03 o 
   0   5  10      223.55      229.41     10.71 o 
   1   5  10     1044.11     1059.89     26.24 o 
   2   5  10     2011.54     2263.50     87.18 o 
   3   5  10      702.30      818.77     10.77 o 
   4   5  10       37.46       40.86      3.58 o 
   5   5  10      109.11      130.40      5.01 o 
   6   5  10      971.91     1064.46     42.86 o 
 -11   6  10      707.21      686.47     33.27 o 
 -10   6  10      289.56      300.30     21.86 o 
  -9   6  10       78.13       80.11      4.34 o 
  -8   6  10        3.44        5.93      2.51 o 
  -7   6  10      356.91      341.20     26.78 o 
  -6   6  10     1121.48     1113.73     48.95 o 
  -5   6  10      223.27      243.11     14.89 o 
  -4   6  10       89.89      100.27      9.48 o 
  -3   6  10      290.19      288.31     27.22 o 
  -2   6  10      104.26      114.26     12.52 o 
  -1   6  10      445.25      535.53     12.10 o 
   0   6  10      682.80      815.56     14.88 o 
   1   6  10      284.17      327.70     23.42 o 
   2   6  10       29.16       29.92      4.56 o 
   3   6  10      260.33      310.43     11.02 o 
   4   6  10       81.23       99.98     10.05 o 
  -6   7  10      156.12      152.73     11.01 o 
  -5   7  10      272.29      301.78     21.49 o 
  -4   7  10      407.90      439.30     39.42 o 
  -3   7  10      375.44      442.63     39.46 o 
  -2   7  10      110.15      155.24      8.18 o 
  -1   7  10       59.59       85.37      6.08 o 
   0   7  10       12.45       10.20      3.93 o 
 -17   1  11       57.53       53.73      4.63 o 
 -16   1  11       33.42       40.75      3.74 o 
 -15   1  11       32.72       34.92      3.54 o 
 -14   1  11        1.50       -0.16      2.03 o 
 -13   1  11        0.20        1.50      2.69 o 
 -12   1  11       75.20       71.19      3.65 o 
 -11   1  11        1.05       -0.97      3.36 o 
 -10   1  11       16.38       20.63      2.66 o 
  -9   1  11       12.85       16.81      2.46 o 
  -8   1  11       15.30       14.40      1.67 o 
  -7   1  11       10.83       13.65      1.57 o 
  -6   1  11        4.28        4.94      1.25 o 
  -5   1  11        0.03        0.38      1.14 o 
  -4   1  11        0.08        0.58      0.90 o 
  -3   1  11        9.18       12.08      1.12 o 
  -2   1  11       30.00       28.51      1.38 o 
  -1   1  11        0.01       -0.86      1.06 o 
   0   1  11      190.57      182.25      5.09 o 
   1   1  11        0.33        0.68      1.16 o 
   2   1  11       14.49       18.01      1.75 o 
   3   1  11        3.58        1.54      1.23 o 
   4   1  11        0.69       -1.15      1.14 o 
   5   1  11       65.55       63.35      2.41 o 
   6   1  11        1.71        3.34      1.51 o 
   7   1  11        5.54        4.91      1.55 o 
   8   1  11        1.86       -0.98      1.49 o 
   9   1  11        0.13       -1.71      1.59 o 
 -17   2  11       10.16       11.94      3.22 o 
 -16   2  11        1.71        3.80      2.66 o 
 -15   2  11        2.66        2.57      2.58 o 
 -14   2  11       29.99       31.88      3.77 o 
 -13   2  11       14.44       17.11      3.42 o 
 -12   2  11        3.81        0.36      2.26 o 
 -11   2  11       11.62       11.02      2.52 o 
 -10   2  11       46.74       42.28      3.22 o 
  -9   2  11      357.72      345.80      4.91 o 
  -8   2  11      294.19      316.00      4.77 o 
  -7   2  11       72.16       60.44      2.48 o 
  -6   2  11       41.10       37.05      2.14 o 
  -5   2  11       11.56       10.36      1.47 o 
  -4   2  11        2.36        2.34      1.25 o 
  -3   2  11        1.81        1.69      1.14 o 
  -2   2  11       53.88       55.21      2.18 o 
  -1   2  11       31.89       28.34      1.86 o 
   0   2  11        1.98        0.98      1.26 o 
   1   2  11        4.28        3.48      1.23 o 
   2   2  11       14.24       13.79      1.83 o 
   3   2  11      118.58      130.80      6.87 o 
   4   2  11       22.49       22.33      1.74 o 
   5   2  11       49.64       54.19      2.35 o 
   6   2  11       15.00        8.61      1.59 o 
   7   2  11        0.04       -2.32      1.54 o 
   8   2  11       10.06       10.48      1.92 o 
   9   2  11        0.04       -0.72      2.01 o 
 -16   3  11       13.36       11.49      3.15 o 
 -15   3  11        0.38        4.38      2.68 o 
 -14   3  11        4.34        5.22      2.71 o 
 -13   3  11       31.22       33.39      3.80 o 
 -12   3  11        8.29        9.42      2.61 o 
 -11   3  11       95.12       96.60      4.19 o 
 -10   3  11        0.55        0.31      2.21 o 
  -9   3  11        2.21        3.40      2.23 o 
  -8   3  11        2.46        2.11      3.80 o 
  -7   3  11        2.90        4.14      1.56 o 
  -6   3  11        0.43        0.91      1.48 o 
  -5   3  11       19.15       21.29      1.95 o 
  -4   3  11        2.06       -0.06      1.75 o 
  -3   3  11        1.41        0.46      1.36 o 
  -2   3  11       13.60       17.67      1.49 o 
  -1   3  11       41.07       43.35      3.03 o 
   0   3  11      114.43      108.50      7.38 o 
   1   3  11      134.92      124.11      5.05 o 
   2   3  11        0.46        2.85      1.41 o 
   3   3  11       21.46       27.46      1.87 o 
   4   3  11        1.60       -0.82      1.34 o 
   5   3  11       13.40       12.58      1.72 o 
   6   3  11       17.77       16.07      2.42 o 
   7   3  11        0.00       -2.65      1.89 o 
   8   3  11        0.38        0.03      2.06 o 
 -15   4  11        7.30        6.73      2.98 o 
 -14   4  11        4.39        0.70      2.68 o 
 -13   4  11       33.99       30.99      3.99 o 
 -12   4  11        0.94       -3.66      2.44 o 
 -11   4  11       58.56       56.63      8.46 o 
 -10   4  11       46.94       43.00      3.80 o 
  -9   4  11      158.96      173.56     18.60 o 
  -8   4  11      207.92      218.11      6.51 o 
  -7   4  11        0.00       -3.05      2.03 o 
  -6   4  11       14.18       14.70      2.56 o 
  -5   4  11       23.39       26.68      2.86 o 
  -4   4  11       16.28       17.54      2.64 o 
  -3   4  11       26.47       33.14      2.28 o 
  -2   4  11       12.99       14.36      1.92 o 
  -1   4  11        0.92       -1.58      1.43 o 
   0   4  11        3.79        3.85      1.60 o 
   1   4  11       14.45       11.36      1.76 o 
   2   4  11       48.26       53.46      2.45 o 
   3   4  11       17.75       19.00      1.85 o 
   4   4  11        1.65       -1.11      1.80 o 
   5   4  11       36.62       41.60      3.00 o 
   6   4  11        5.10        7.17      2.82 o 
   7   4  11        2.72        0.75      2.76 o 
 -13   5  11        3.89       -0.74      4.18 o 
 -12   5  11        0.11        3.65      2.68 o 
 -11   5  11       19.17       20.60      3.29 o 
 -10   5  11        4.50        1.76      2.40 o 
  -9   5  11        0.02        0.67      2.25 o 
  -8   5  11       26.76       30.26      3.24 o 
  -7   5  11       91.03       97.52     12.36 o 
  -6   5  11       16.05       19.32      2.79 o 
  -5   5  11       16.67       24.89      3.80 o 
  -4   5  11        6.66        8.50      2.23 o 
  -3   5  11        0.70       -0.03      1.55 o 
  -2   5  11       21.82       25.40      1.88 o 
  -1   5  11        0.30        1.32      2.03 o 
   0   5  11       42.37       37.40      2.78 o 
   1   5  11       14.51       14.45      2.98 o 
   2   5  11       10.16       12.52      2.25 o 
   3   5  11       26.44       39.04      5.89 o 
   4   5  11       25.04       26.83      3.51 o 
   5   5  11        0.01        3.04      2.73 o 
 -10   6  11        7.29        5.86      2.89 o 
  -9   6  11       26.65       29.66      3.53 o 
  -8   6  11       19.36       18.71      3.09 o 
  -7   6  11       34.84       34.41      3.59 o 
  -6   6  11        2.13        1.01      2.37 o 
  -5   6  11       12.78       17.13      2.77 o 
  -4   6  11       13.83       13.19      2.91 o 
  -3   6  11        3.17        3.78      1.88 o 
  -2   6  11        3.37        1.63      1.90 o 
  -1   6  11       18.17       11.91      3.61 o 
   0   6  11       19.24       15.96      4.24 o 
   1   6  11        8.53        3.29      3.48 o 
   2   6  11        5.94        2.53      3.29 o 
   3   6  11        1.82       -2.22      3.86 o 
 -17   0  12      147.92      126.69      7.68 o 
 -16   0  12     1184.95     1181.74     19.34 o 
 -15   0  12     1806.74     1769.05     23.71 o 
 -14   0  12      658.77      665.40     13.99 o 
 -13   0  12      521.17      461.61     11.23 o 
 -12   0  12      624.28      610.21     12.46 o 
 -11   0  12      630.51      662.82     12.59 o 
 -10   0  12      308.82      317.33      8.53 o 
  -9   0  12     2416.77     2192.88     23.27 o 
  -8   0  12      117.49      111.99      5.14 o 
  -7   0  12     4507.89     4322.00     35.07 o 
  -6   0  12      272.26      297.26     17.75 o 
  -5   0  12     1446.36     1278.58     38.22 o 
  -4   0  12     2248.97     2156.51     14.73 o 
  -3   0  12      543.99      503.79     24.10 o 
  -2   0  12      711.90      639.67     10.38 o 
  -1   0  12      643.37      522.95      9.35 o 
   0   0  12      587.02      523.81      9.59 o 
   1   0  12     1178.29     1099.48     14.51 o 
   2   0  12     2973.42     2888.12    148.61 o 
   3   0  12      150.47      135.93      8.57 o 
   4   0  12      551.61      525.62      8.55 o 
   5   0  12      384.73      357.02      6.80 o 
   6   0  12     1487.43     1651.06     68.11 o 
   7   0  12      415.00      402.81      7.50 o 
   8   0  12      525.17      539.23     10.48 o 
 -17   1  12     1598.49     1613.10     47.23 o 
 -16   1  12       53.34       48.57      4.17 o 
 -15   1  12       47.77       58.57      4.03 o 
 -14   1  12      251.05      279.84     12.90 o 
 -13   1  12     3739.03     3723.18     56.46 o 
 -12   1  12     1981.27     1967.16     85.69 o 
 -11   1  12     1232.59     1196.23     50.06 o 
 -10   1  12     1722.03     1646.90     18.75 o 
  -9   1  12      254.47      257.57      7.08 o 
  -8   1  12      704.20      690.43      6.92 o 
  -7   1  12     8131.16     7926.14     32.03 o 
  -6   1  12     1303.02     1245.99     19.73 o 
  -5   1  12       14.18       22.26      2.87 o 
  -4   1  12      407.66      358.26      6.76 o 
  -3   1  12      437.17      419.39      9.95 o 
  -2   1  12     3153.85     2908.37     85.92 o 
  -1   1  12     2228.93     1869.70    101.91 o 
   0   1  12     1559.23     1361.65     11.52 o 
   1   1  12      726.47      721.63     35.24 o 
   2   1  12       57.93       59.40      3.80 o 
   3   1  12     1099.19     1113.24     44.27 o 
   4   1  12     1080.01     1123.73     40.39 o 
   5   1  12      576.20      541.84     16.23 o 
   6   1  12      590.14      597.06      8.93 o 
   7   1  12      168.27      180.95      3.85 o 
   8   1  12      463.28      506.13      6.18 o 
 -16   2  12     2494.28     2425.36     74.47 o 
 -15   2  12     2281.51     2241.59     53.32 o 
 -14   2  12      731.81      714.18     10.35 o 
 -13   2  12      166.80      131.27      4.80 o 
 -12   2  12      794.55      759.51     12.64 o 
 -11   2  12     1860.92     1832.90     55.83 o 
 -10   2  12     1394.75     1375.01     24.25 o 
  -9   2  12     2338.31     2472.70     47.38 o 
  -8   2  12       50.51       56.77     11.66 o 
  -7   2  12     2310.91     2207.44     45.71 o 
  -6   2  12     1132.57     1142.98     17.95 o 
  -5   2  12     2519.52     2389.84     27.46 o 
  -4   2  12     2777.91     2649.62     35.15 o 
  -3   2  12      405.45      404.17     10.79 o 
  -2   2  12      130.85      121.23      9.33 o 
  -1   2  12      674.24      617.66     30.56 o 
   0   2  12      909.10      870.88     28.13 o 
   1   2  12     1388.23     1387.93     67.77 o 
   2   2  12     2134.59     2263.69     90.53 o 
   3   2  12       31.51       35.25      2.06 o 
   4   2  12      170.45      172.00      5.78 o 
   5   2  12      492.34      488.01     13.84 o 
   6   2  12     1119.52     1297.24     27.27 o 
   7   2  12      409.90      449.00      9.64 o 
   8   2  12      281.90      297.07      7.50 o 
 -15   3  12        2.84        2.78      5.73 o 
 -14   3  12      944.55      968.69     80.38 o 
 -13   3  12     3068.60     2971.85    174.53 o 
 -12   3  12     2065.91     1992.33     84.59 o 
 -11   3  12      503.85      506.44      9.02 o 
 -10   3  12      656.59      665.66     21.63 o 
  -9   3  12        1.63        3.58      2.20 o 
  -8   3  12     1629.94     1625.91     14.50 o 
  -7   3  12     6540.10     6554.26    157.58 o 
  -6   3  12     1344.45     1454.12     20.80 o 
  -5   3  12       43.33       32.47      2.14 o 
  -4   3  12      409.66      405.13     10.86 o 
  -3   3  12     1347.21     1404.11     85.09 o 
  -2   3  12     2508.35     2389.70    255.90 o 
  -1   3  12     2402.60     2375.66    191.66 o 
   0   3  12      704.05      800.19     41.43 o 
   1   3  12      370.02      392.52     21.50 o 
   2   3  12       23.44       32.32      2.64 o 
   3   3  12     1024.33     1109.30     38.67 o 
   4   3  12      924.92     1038.22     35.72 o 
   5   3  12      514.49      568.59     12.67 o 
   6   3  12      198.57      200.99      4.90 o 
   7   3  12      233.44      282.61     11.66 o 
 -14   4  12      314.44      311.24      7.46 o 
 -13   4  12       33.49       42.14      3.90 o 
 -12   4  12      351.94      356.17     17.33 o 
 -11   4  12      806.44      848.98     11.36 o 
 -10   4  12      562.95      572.96      9.16 o 
  -9   4  12      589.47      598.23     30.00 o 
  -8   4  12      134.46      163.99      8.38 o 
  -7   4  12      757.69      856.21     19.36 o 
  -6   4  12      999.12     1016.71     57.00 o 
  -5   4  12      916.50      903.46     56.29 o 
  -4   4  12     1250.94     1254.16     71.41 o 
  -3   4  12      294.81      350.21     20.49 o 
  -2   4  12      113.31      162.64      6.72 o 
  -1   4  12      674.47      675.56     60.82 o 
   0   4  12      616.52      645.06     41.45 o 
   1   4  12      854.28      844.88     59.31 o 
   2   4  12     1184.19     1347.93     86.23 o 
   3   4  12      160.58      195.57      7.45 o 
   4   4  12       80.53       94.06      5.33 o 
   5   4  12      668.52      714.98      8.68 o 
   6   4  12      573.42      645.97     19.99 o 
 -12   5  12      887.18      883.53     74.34 o 
 -11   5  12      265.98      286.31     11.98 o 
 -10   5  12      351.65      399.00     51.87 o 
  -9   5  12       19.55       26.48      3.18 o 
  -8   5  12      161.32      154.48      6.82 o 
  -7   5  12     1919.16     1942.52    155.20 o 
  -6   5  12      557.43      574.44     52.60 o 
  -5   5  12       10.93       16.77      8.39 o 
  -4   5  12      159.60      148.19     27.58 o 
  -3   5  12      241.45      223.02     34.02 o 
  -2   5  12      414.05      439.86     10.70 o 
  -1   5  12      992.09      976.08    100.99 o 
   0   5  12      301.21      322.93     26.10 o 
   1   5  12      176.63      207.86     12.15 o 
   2   5  12       14.27       12.12      2.62 o 
   3   5  12      229.21      254.36     12.45 o 
   4   5  12      367.55      455.30     12.34 o 
  -9   6  12      301.64      302.69     26.66 o 
  -8   6  12      312.77      333.31     38.08 o 
  -7   6  12      285.05      280.59     31.71 o 
  -6   6  12      238.32      246.73     28.07 o 
  -5   6  12      234.63      239.37     35.76 o 
  -4   6  12      545.69      538.08     48.23 o 
  -3   6  12      156.42      195.11      8.95 o 
   0   6  12      125.43      140.30      7.55 o 
   1   6  12      282.47      305.89      9.91 o 
 -16   1  13       13.59       11.70      3.18 o 
 -15   1  13        8.99        7.11      2.91 o 
 -14   1  13       37.36       48.81      3.89 o 
 -13   1  13        8.48        5.92      2.69 o 
 -12   1  13       91.83       99.04      5.07 o 
 -11   1  13        0.11       -1.50      2.12 o 
 -10   1  13       72.66       81.39      3.07 o 
  -9   1  13       60.71       61.39      2.76 o 
  -8   1  13       15.38       11.42      1.87 o 
  -7   1  13      116.74      116.57      4.03 o 
  -6   1  13       10.63       16.77      1.53 o 
  -5   1  13        3.05        2.10      1.17 o 
  -4   1  13       12.25       16.44      2.38 o 
  -3   1  13        6.69        8.71      1.83 o 
  -2   1  13        0.85        0.53      1.43 o 
  -1   1  13       82.21       85.31      8.59 o 
   0   1  13       12.34       11.09      3.23 o 
   1   1  13       11.76       13.48      2.01 o 
   2   1  13        5.49        3.90      1.93 o 
   3   1  13       11.30       12.76      2.17 o 
   4   1  13       22.12       19.94      2.04 o 
   5   1  13        8.99        8.18      1.68 o 
   6   1  13        1.00        0.50      1.59 o 
   7   1  13        0.22       -1.22      1.71 o 
 -16   2  13        6.37        3.99      3.10 o 
 -15   2  13       10.78        8.82      2.97 o 
 -14   2  13       21.10       26.46      3.49 o 
 -13   2  13       16.15       17.97      3.20 o 
 -12   2  13       20.56       24.48      3.55 o 
 -11   2  13        0.26       -2.69      2.06 o 
 -10   2  13        2.46        2.02      1.65 o 
  -9   2  13        1.73        1.38      1.59 o 
  -8   2  13        0.91       -1.81      2.35 o 
  -7   2  13        0.00       -0.60      1.55 o 
  -6   2  13       47.35       47.27      3.51 o 
  -5   2  13        9.41       11.98      1.74 o 
  -4   2  13       25.06       27.09      2.62 o 
  -3   2  13        6.49        6.71      1.88 o 
  -2   2  13       36.63       31.99      2.69 o 
  -1   2  13       27.50       28.25      3.71 o 
   0   2  13       11.92        8.76      2.38 o 
   1   2  13       15.87       12.81      2.07 o 
   2   2  13        1.04        0.68      1.99 o 
   3   2  13        6.20        7.66      1.85 o 
   4   2  13        7.16        3.42      1.83 o 
   5   2  13        4.39        3.69      1.80 o 
   6   2  13        5.09        5.86      1.88 o 
   7   2  13       11.81        8.56      1.99 o 
 -15   3  13       51.36       50.37      4.02 o 
 -14   3  13        1.82        0.77      2.55 o 
 -13   3  13       90.31       91.96     12.27 o 
 -12   3  13       65.73       67.88      3.97 o 
 -11   3  13       88.42       91.59      4.16 o 
 -10   3  13        7.69        7.35      2.34 o 
  -9   3  13        1.61        4.24      2.30 o 
  -8   3  13      303.87      316.08      7.35 o 
  -7   3  13       74.96       69.13      2.87 o 
  -6   3  13       18.01       13.32      1.89 o 
  -5   3  13       22.75       25.02      2.91 o 
  -4   3  13        8.40       11.66      1.83 o 
  -3   3  13        2.74        4.62      1.94 o 
  -2   3  13       41.67       41.63      5.35 o 
  -1   3  13       58.90       57.81      3.40 o 
   0   3  13       47.65       47.88      3.55 o 
   1   3  13       33.72       32.32      2.72 o 
   2   3  13        9.98       10.95      2.28 o 
   3   3  13       29.04       31.05      2.46 o 
   4   3  13       51.05       44.79      2.86 o 
   5   3  13       23.03       22.95      2.42 o 
   6   3  13        0.01        0.81      2.71 o 
 -13   4  13       20.86       15.50      3.20 o 
 -12   4  13        6.64        5.17      2.78 o 
 -11   4  13        6.71        8.45      2.80 o 
 -10   4  13        3.31        3.50      2.44 o 
  -9   4  13       53.21       57.88      4.75 o 
  -8   4  13        4.62        7.03      2.48 o 
  -7   4  13       34.46       37.85      3.90 o 
  -6   4  13       39.91       39.65      3.33 o 
  -5   4  13       31.80       37.06      5.32 o 
  -4   4  13        0.09       -1.60      2.05 o 
  -3   4  13        0.36       -1.71      2.72 o 
  -2   4  13       44.98       46.76      3.16 o 
  -1   4  13        2.40        0.93      1.98 o 
   0   4  13        2.25       -0.47      1.97 o 
   1   4  13        6.48        7.82      2.34 o 
   2   4  13       15.65       19.96      2.65 o 
   3   4  13       16.62       23.14      3.29 o 
   4   4  13       19.77       18.18      3.77 o 
 -11   5  13        4.22        5.73      2.91 o 
 -10   5  13       34.56       37.89      3.55 o 
  -9   5  13        0.36        0.25      2.49 o 
  -8   5  13       94.27       92.60      5.17 o 
  -7   5  13       67.14       59.66      7.48 o 
  -6   5  13        0.05        0.89      2.23 o 
  -5   5  13        0.12       -0.01      2.23 o 
  -4   5  13        3.65        7.47      4.18 o 
  -2   5  13        4.12        3.12      2.11 o 
  -1   5  13        2.55        2.93      2.15 o 
   0   5  13        0.62       -2.68      1.96 o 
   1   5  13        9.02        7.98      3.61 o 
   2   5  13       12.05       14.50      4.18 o 
  -7   6  13        6.87        5.84      2.80 o 
  -6   6  13       30.68       27.78      3.51 o 
  -5   6  13       10.21        8.59      2.88 o 
 -16   0  14        7.56       11.46      4.94 o 
 -15   0  14      219.62      210.12      8.70 o 
 -14   0  14     1181.90     1222.39     19.73 o 
 -13   0  14     1973.18     1945.75     24.94 o 
 -12   0  14     1293.13     1293.01     19.39 o 
 -11   0  14      143.24      150.71      6.85 o 
 -10   0  14      110.60      106.37      5.84 o 
  -9   0  14      532.00      620.35     35.13 o 
  -8   0  14     2698.14     2691.30     54.18 o 
  -7   0  14     2815.93     2867.31     19.65 o 
  -6   0  14       48.36       52.82      3.71 o 
  -5   0  14       33.82       53.19      2.98 o 
  -4   0  14      164.31      184.62      6.54 o 
  -3   0  14      924.16      848.80     13.10 o 
  -2   0  14     3014.59     2604.45     25.12 o 
  -1   0  14      823.62      783.62     12.56 o 
   0   0  14       85.12       82.37      4.69 o 
   1   0  14      325.58      310.83      8.08 o 
   2   0  14      197.50      186.88      6.54 o 
   3   0  14     1006.97      930.49     14.57 o 
   4   0  14      276.14      249.95      8.01 o 
   5   0  14      224.10      217.89      7.75 o 
   6   0  14      274.25      263.30      8.83 o 
 -16   1  14     2091.86     2116.69     71.85 o 
 -15   1  14     1395.64     1429.28     15.80 o 
 -14   1  14      523.38      551.57     18.49 o 
 -13   1  14      126.11      142.75      8.72 o 
 -12   1  14      794.77      889.82     46.24 o 
 -11   1  14      811.83      830.50      9.38 o 
 -10   1  14      816.50      855.42     26.08 o 
  -9   1  14      932.53      967.75      9.19 o 
  -8   1  14      778.20      813.35     12.98 o 
  -7   1  14      805.03      858.48     18.33 o 
  -6   1  14      111.59      123.53      2.82 o 
  -5   1  14     3536.53     3385.94     22.44 o 
  -4   1  14      661.02      640.29     27.63 o 
  -3   1  14      264.58      243.85      5.44 o 
  -2   1  14      632.86      517.93     15.72 o 
  -1   1  14      346.38      312.20     18.33 o 
   0   1  14      274.76      271.68      6.26 o 
   1   1  14     1188.66     1045.85     27.77 o 
   2   1  14      635.44      560.86     17.63 o 
   3   1  14      188.61      189.93      4.89 o 
   4   1  14       60.46       45.22      3.16 o 
   5   1  14      398.64      395.00      7.26 o 
   6   1  14     1413.07     1472.72     47.84 o 
 -15   2  14      419.53      422.85     20.24 o 
 -14   2  14     1840.24     1895.64     42.15 o 
 -13   2  14     1584.16     1599.53     16.19 o 
 -12   2  14      669.18      666.44     10.05 o 
 -11   2  14       58.38       47.35      3.40 o 
 -10   2  14      248.51      218.71      7.54 o 
  -9   2  14     1106.63     1122.64     11.57 o 
  -8   2  14     3270.13     3361.83     56.05 o 
  -7   2  14     1673.73     1626.06     51.70 o 
  -6   2  14       30.45       25.01      3.77 o 
  -5   2  14       25.45       24.60      3.72 o 
  -4   2  14      511.85      465.05     13.14 o 
  -3   2  14     1456.43     1359.52     33.00 o 
  -2   2  14     2497.28     2164.63     45.78 o 
  -1   2  14      577.49      506.03     30.80 o 
   0   2  14       70.98       59.26      3.07 o 
   1   2  14      394.21      371.71      6.57 o 
   2   2  14      416.09      394.64     21.52 o 
   3   2  14      949.81      903.56     28.14 o 
   4   2  14      201.46      174.82      4.91 o 
   5   2  14      212.16      211.57      5.55 o 
 -14   3  14      177.12      167.78      7.23 o 
 -13   3  14      100.82       93.63      4.59 o 
 -12   3  14      632.60      584.24      9.54 o 
 -11   3  14     1060.98     1069.46     32.38 o 
 -10   3  14      171.45      167.25      5.18 o 
  -9   3  14      315.27      326.00     13.01 o 
  -8   3  14      642.51      617.82     27.24 o 
  -7   3  14      438.35      430.98      9.16 o 
  -6   3  14      582.94      575.37     16.37 o 
  -5   3  14     1860.23     1963.83     71.40 o 
  -4   3  14      306.18      290.90      8.94 o 
  -3   3  14      171.68      165.65      6.22 o 
  -2   3  14      571.49      511.59     46.27 o 
  -1   3  14      417.39      414.99     47.06 o 
   0   3  14      482.59      469.46     39.83 o 
   1   3  14      542.80      517.29     29.53 o 
   2   3  14      556.79      570.29     10.68 o 
   3   3  14      167.10      172.16      8.95 o 
   4   3  14       58.62       53.43      3.55 o 
 -12   4  14      352.12      350.03      7.78 o 
 -11   4  14       28.08       36.16      3.69 o 
 -10   4  14      117.49      116.09      4.70 o 
  -9   4  14      295.99      296.56     29.65 o 
  -8   4  14     1554.32     1648.66     36.91 o 
  -7   4  14      571.55      605.88     45.23 o 
  -6   4  14       39.04       55.42      9.50 o 
  -4   4  14      229.57      219.02      7.50 o 
  -3   4  14      574.60      592.30     50.40 o 
  -2   4  14     1056.83     1063.13     61.01 o 
  -1   4  14      309.97      340.35     16.05 o 
   0   4  14       37.13       45.58      3.08 o 
   1   4  14      178.89      174.30     12.25 o 
   2   4  14      230.40      240.55     11.21 o 
   3   4  14      435.37      466.16     12.29 o 
 -10   5  14      155.52      177.97      5.82 o 
  -9   5  14      417.69      492.68     52.00 o 
  -8   5  14      515.61      554.01     59.33 o 
  -7   5  14       54.02       67.36      5.93 o 
  -6   5  14      208.12      225.63     30.70 o 
  -3   5  14      115.27      132.55      6.66 o 
  -2   5  14      230.09      231.10      8.19 o 
  -1   5  14       35.34       28.60      3.99 o 
   0   5  14      232.30      272.18      9.53 o 
 -15   1  15        1.58        5.12      2.84 o 
 -14   1  15       14.31       14.63      3.13 o 
 -13   1  15       14.35       15.43      3.06 o 
 -12   1  15        3.85        5.06      2.08 o 
 -11   1  15        0.34       -0.49      1.83 o 
 -10   1  15        9.64       12.01      2.65 o 
  -9   1  15        8.12        5.89      1.96 o 
  -8   1  15        1.31        0.98      1.50 o 
  -7   1  15        0.31        0.00      1.43 o 
  -6   1  15       24.72       26.09      5.16 o 
  -5   1  15        4.25       -0.05      1.87 o 
  -4   1  15       26.63       25.91      2.63 o 
  -3   1  15        0.07       -1.30      1.73 o 
  -2   1  15        0.28       -1.95      1.81 o 
  -1   1  15       18.71       18.95      2.37 o 
   0   1  15        0.11       -0.96      1.72 o 
   1   1  15        0.33        4.12      1.97 o 
   2   1  15        8.49       10.54      3.48 o 
   3   1  15        0.03       -1.25      1.96 o 
   4   1  15        0.02       -1.19      2.13 o 
 -14   2  15        1.24       -0.05      2.79 o 
 -13   2  15       16.95       15.42      3.03 o 
 -12   2  15       33.05       34.89      3.61 o 
 -11   2  15       73.85       74.44      3.93 o 
 -10   2  15        9.84        9.37      2.03 o 
  -9   2  15        5.21        5.13      1.88 o 
  -8   2  15        0.34       -1.02      1.65 o 
  -7   2  15        0.00       -0.43      1.55 o 
  -6   2  15        0.75        0.64      2.02 o 
  -5   2  15       18.66       20.34      2.54 o 
  -4   2  15        0.93        0.73      1.93 o 
  -3   2  15        5.15        1.87      1.97 o 
  -2   2  15        4.21        3.23      2.02 o 
  -1   2  15       14.02        9.94      2.60 o 
   0   2  15       41.92       35.03      2.90 o 
   1   2  15       25.39       20.44      4.88 o 
   2   2  15        2.88        0.56      2.05 o 
   3   2  15        0.69       -1.86      1.98 o 
   4   2  15        1.22       -1.48      2.13 o 
 -13   3  15       39.80       38.90      3.89 o 
 -12   3  15        2.68        2.33      2.56 o 
 -11   3  15        2.06        3.66      2.49 o 
 -10   3  15       56.23       50.63      3.60 o 
  -9   3  15        0.05       -1.37      2.60 o 
  -8   3  15        0.95       -2.64      2.47 o 
  -7   3  15       31.90       32.00      3.84 o 
  -6   3  15       11.37        8.61      3.04 o 
  -5   3  15       52.99       49.53      3.38 o 
  -4   3  15        9.55        9.41      2.28 o 
  -3   3  15       14.12       11.83      2.95 o 
  -2   3  15       12.12       10.03      2.29 o 
  -1   3  15        3.25        1.08      2.09 o 
   0   3  15       13.63       12.49      2.34 o 
   1   3  15       32.56       29.83      2.99 o 
   2   3  15        9.20        6.22      2.19 o 
   3   3  15        0.31       -3.15      2.10 o 
 -11   4  15       49.94       48.42      3.94 o 
 -10   4  15       19.71       24.37      3.22 o 
  -9   4  15        1.93        2.14      2.61 o 
  -8   4  15        1.53        3.79      2.79 o 
  -7   4  15        1.30        1.46      2.26 o 
  -4   4  15        6.67        7.76      2.28 o 
  -3   4  15       17.94       13.00      2.55 o 
  -2   4  15        9.99        8.08      2.51 o 
  -1   4  15        0.27       -0.02      2.11 o 
   0   4  15       21.28       10.99      2.36 o 
   1   4  15       12.20        8.01      2.34 o 
  -7   5  15        8.23        7.40      2.69 o 
  -4   5  15        6.87        3.17      3.74 o 
  -3   5  15        0.21        0.13      3.61 o 
 -14   0  16       25.73       24.71      5.13 o 
 -13   0  16      114.51       98.74      6.72 o 
 -12   0  16      828.43      921.31     60.46 o 
 -11   0  16     1035.21     1163.61     35.80 o 
 -10   0  16     1344.38     1469.93     24.26 o 
  -9   0  16       14.35       20.46      3.15 o 
  -8   0  16      207.75      214.33     10.83 o 
  -7   0  16      609.26      633.54     12.90 o 
  -6   0  16      596.21      596.68     12.07 o 
  -5   0  16     1485.85     1318.83     17.76 o 
  -4   0  16      327.56      335.98      8.78 o 
  -3   0  16      262.85      221.79      7.37 o 
  -2   0  16      231.35      219.98      7.11 o 
  -1   0  16      169.52      178.03      6.73 o 
   0   0  16      760.39      669.97     12.28 o 
   1   0  16      624.38      622.58     12.06 o 
   2   0  16        5.54        6.02      2.85 o 
   3   0  16      125.48      112.01      6.15 o 
 -14   1  16     1019.58     1069.67     13.64 o 
 -13   1  16      216.42      196.74      7.52 o 
 -12   1  16      576.29      663.11     19.82 o 
 -11   1  16        3.84        5.63      4.24 o 
 -10   1  16      730.41      800.08     10.85 o 
  -9   1  16     1443.64     1527.39     24.95 o 
  -8   1  16      945.29      999.00      8.15 o 
  -7   1  16      728.37      748.29     18.35 o 
  -6   1  16       15.54       19.24      3.86 o 
  -5   1  16        6.17       13.56      2.63 o 
  -4   1  16      951.45      907.30     10.46 o 
  -3   1  16     1199.87     1053.60     11.12 o 
  -2   1  16      514.70      465.31     13.32 o 
  -1   1  16      167.23      193.14     12.19 o 
   0   1  16       87.35       67.76      3.55 o 
   1   1  16      482.34      464.43      7.41 o 
   2   1  16      364.42      355.61      6.77 o 
   3   1  16      196.80      167.85      4.86 o 
 -13   2  16      245.11      246.37     13.05 o 
 -12   2  16      644.18      705.11     62.58 o 
 -11   2  16      765.16      811.50     20.20 o 
 -10   2  16      498.45      521.50      6.98 o 
  -9   2  16       23.13       28.43      6.08 o 
  -8   2  16      308.37      323.98      5.42 o 
  -7   2  16      596.36      639.79     21.95 o 
  -6   2  16      534.42      573.55     17.44 o 
  -5   2  16      814.88      756.21     18.05 o 
  -4   2  16      180.07      169.50      4.85 o 
  -3   2  16      317.91      272.85     18.54 o 
  -2   2  16      281.94      262.45     19.58 o 
  -1   2  16      155.71      149.87      8.60 o 
   0   2  16      662.05      613.54     16.60 o 
   1   2  16      333.86      320.84     27.76 o 
   2   2  16       36.12       30.18      5.39 o 
 -12   3  16      176.63      173.60      5.72 o 
 -11   3  16       85.48       83.79      7.67 o 
 -10   3  16      494.14      534.91     13.16 o 
  -9   3  16      752.22      757.72     67.66 o 
  -8   3  16      573.84      622.16     32.31 o 
  -7   3  16      176.93      175.24      7.17 o 
  -6   3  16       46.89       36.70      4.06 o 
  -5   3  16       21.96       21.82      2.90 o 
  -4   3  16      572.29      527.06     20.16 o 
  -3   3  16      740.19      739.11     45.60 o 
  -2   3  16      235.80      225.80     25.41 o 
  -1   3  16       76.74       80.52      3.81 o 
   0   3  16      143.23      118.02     13.67 o 
   1   3  16      265.80      244.68     11.91 o 
  -9   4  16      116.96      126.00      8.75 o 
  -8   4  16      146.11      171.10      8.69 o 
  -5   4  16      430.45      454.14     11.84 o 
  -4   4  16      136.51      141.72      5.02 o 
  -3   4  16      209.45      212.79      9.78 o 
  -2   4  16      117.21      113.83     12.65 o 
 -12   1  17        2.85        4.49      2.39 o 
 -11   1  17        1.65       -1.98      1.82 o 
 -10   1  17        7.41        7.64      1.99 o 
  -9   1  17        0.06       -1.57      1.77 o 
  -8   1  17        1.60       -0.96      2.31 o 
  -7   1  17        8.67        5.07      2.46 o 
  -6   1  17        5.05        1.54      2.17 o 
  -5   1  17       19.79       19.10      2.80 o 
  -4   1  17        1.38        1.43      2.06 o 
  -3   1  17        0.23       -0.04      1.92 o 
  -2   1  17        0.09       -0.79      2.01 o 
  -1   1  17        0.40       -1.19      1.97 o 
   0   1  17        0.01       -1.31      2.56 o 
   1   1  17        0.54        1.20      3.04 o 
 -12   2  17        0.66       -2.15      2.54 o 
 -11   2  17        0.19        2.67      2.69 o 
 -10   2  17        3.20        4.19      2.72 o 
  -9   2  17        0.02       -3.12      2.08 o 
  -8   2  17       17.29       13.49      5.00 o 
  -7   2  17        0.25       -2.08      2.44 o 
  -6   2  17        0.13       -3.16      2.11 o 
  -5   2  17       26.64       22.69      2.78 o 
  -4   2  17       14.25        8.74      2.24 o 
  -3   2  17        7.91        4.55      2.17 o 
  -2   2  17        4.57        5.71      2.22 o 
  -1   2  17        1.70       -0.66      2.06 o 
   0   2  17        1.57        0.57      2.13 o 
 -10   3  17        0.00        0.00      2.85 o 
  -9   3  17        5.36        1.77      4.56 o 
  -8   3  17        0.36       -1.39      4.05 o 
  -7   3  17        5.48        4.67      2.67 o 
  -6   3  17       27.53       24.50      3.90 o 
  -5   3  17       30.30       21.06      3.14 o 
  -4   3  17        0.46       -0.14      2.26 o 
  -3   3  17        0.63       -3.12      2.08 o 
  -2   3  17        0.13       -3.07      2.05 o 
 -11   0  18        1.79       -1.43      2.82 o 
 -10   0  18      610.72      696.80     16.01 o 
  -9   0  18      919.18      929.67     17.16 o 
  -8   0  18      772.09      806.84     15.41 o 
  -7   0  18       18.42        9.63      3.74 o 
  -6   0  18        3.01       -1.33      3.04 o 
  -5   0  18      327.50      281.55      8.90 o 
  -4   0  18      600.59      519.64     11.93 o 
  -3   0  18      317.79      266.69      8.33 o 
  -2   0  18      277.12      268.33      8.45 o 
 -10   1  18       75.27       80.64      4.69 o 
  -9   1  18       24.79       22.11      3.15 o 
  -8   1  18      432.93      459.50     12.48 o 
  -7   1  18      368.11      372.57      7.56 o 
  -6   1  18      379.26      378.65     12.18 o 
  -5   1  18      367.24      305.69      6.45 o 
  -4   1  18       72.73       62.88      5.32 o 
  -3   1  18      137.53      130.23      6.53 o 
  -2   1  18      489.51      501.87     11.59 o 
  -9   2  18      594.53      658.81     13.49 o 
  -8   2  18      604.77      697.98     47.33 o 
  -7   2  18        9.83        3.89      2.62 o 
  -6   2  18       27.21       26.15      5.10 o 
  -5   2  18      299.86      313.08     12.49 o 
  -4   2  18      347.25      344.09      9.79 o 
                                                 
